# Supplementary material for: Bis[2-(hy­droxy­imino)­cyclo­hexan-1-one oximato-κ2 N,N′]copper(II)
Source: Acta Crystallogr Sect E Struct Rep Online. 2013 Apr 5;69(Pt 5):m240. doi: 10.1107/S160053681300785X (PMC3647792; doi:10.1107/S160053681300785X)
Supplement: Supplementary file 1 [file e-69-0m240-sup1.cif]

##############################################################################
#                                                                            #
# This CIF contains the data in a paper accepted for publication in          #
# Acta Crystallographica Section E. It conforms to the requirements of       #
# Notes for Authors for Acta Crystallographica Section E, and has been       #
# peer reviewed under the auspices of the IUCr Commission on Journals.       #
#                                                                            #
# Full details of the Crystallographic Information File format               #
# are given in the paper "The Crystallographic Information File (CIF):       #
# a New Standard Archive File for Crystallography" by S. R. Hall, F. H.      #
# Allen and I. D. Brown [Acta Cryst. (1991), A47, 655-685].                  #
#                                                                            #
# The current version of the core CIF dictionary is obtainable from          #
# ftp://ftp.iucr.org/pub/cif_core.dic.                                       #
#                                                                            #
# Software is freely available for graphical display of the structure(s)     #
# in this CIF. For information consult the CIF software page                 #
# http://www.iucr.org/resources/cif/software.                                #
#                                                                            #
# This file may be used for bona fide research purposes within the           #
# scientific community so long as proper attribution is given to the journal # 
# article from which it was obtained.                                        #
#                                                                            #
##############################################################################
data_I
_audit_creation_method
;
CrysAlisPro, Agilent Technologies,
Version 1.171.34.49 (release 20-01-2011 CrysAlis171 .NET)
(compiled Jan 20 2011,15:58:25)
;
_chemical_name_systematic
;
Bis[2-(hydroxyimino)cyclohexan-1-one oximato-\k^2^<i>N</i>,<i>N</i>']copper(II)
;
_chemical_name_common     ?
_chemical_formula_moiety     'C12 H18 Cu N4 O4'
_chemical_formula_sum     'C12 H18 Cu N4 O4'
_chemical_formula_iupac     '[Cu (C6 H9 N2 O2)2]'
_chemical_formula_weight     345.84
_chemical_melting_point     ?
_symmetry_cell_setting     monoclinic
_symmetry_space_group_name_H-M     'C 2/c'
_symmetry_space_group_name_Hall     '-C 2yc'
loop_
    _symmetry_equiv_pos_as_xyz
    'x, y, z'
    '-x, y, -z+1/2'
    'x+1/2, y+1/2, z'
    '-x+1/2, y+1/2, -z+1/2'
    '-x, -y, -z'
    'x, -y, z-1/2'
    '-x+1/2, -y+1/2, -z'
    'x+1/2, -y+1/2, z-1/2'
_cell_length_a     20.8009(12)
_cell_length_b     10.1124(7)
_cell_length_c     6.6121(5)
_cell_angle_alpha     90.00
_cell_angle_beta     100.787(6)
_cell_angle_gamma     90.00
_cell_volume     1366.26(16)
_cell_formula_units_Z     4
_cell_measurement_reflns_used     636
_cell_measurement_theta_min     3.13
_cell_measurement_theta_max     28.84
_cell_measurement_temperature     293(2)
_exptl_crystal_description     needle
_exptl_crystal_colour     brown
_exptl_crystal_size_max     0.40
_exptl_crystal_size_mid     0.08
_exptl_crystal_size_min     0.08
_exptl_crystal_density_diffrn     1.681
_exptl_crystal_density_meas     ?
_exptl_crystal_density_method     'not measured'
_exptl_crystal_F_000     716
_exptl_absorpt_coefficient_mu     1.621
_exptl_absorpt_correction_type     multi-scan
_exptl_absorpt_process_details
;
(CrysAlis PRO; Agilent, 2011)
;
_exptl_absorpt_correction_T_min     0.878
_exptl_absorpt_correction_T_max     1.000
_diffrn_ambient_temperature     293(2)
_diffrn_radiation_type     MoK\a
_diffrn_radiation_wavelength     0.71073
_diffrn_radiation_source     'Enhance (Mo) X-ray Source'
_diffrn_radiation_monochromator     graphite
_diffrn_measurement_device_type     'Oxford Diffraction Xcalibur Eos'
_diffrn_measurement_method     '\w scans'
_diffrn_detector_area_resol_mean     15.9914
_diffrn_reflns_number     2458
_diffrn_reflns_av_R_equivalents     0.0219
_diffrn_reflns_av_sigmaI/netI     0.0489
_diffrn_reflns_theta_min     3.61
_diffrn_reflns_theta_max     26.99
_diffrn_reflns_theta_full     26.99
_diffrn_measured_fraction_theta_max     0.969
_diffrn_measured_fraction_theta_full     0.969
_diffrn_reflns_limit_h_min     -26
_diffrn_reflns_limit_h_max     20
_diffrn_reflns_limit_k_min     -12
_diffrn_reflns_limit_k_max     12
_diffrn_reflns_limit_l_min     -8
_diffrn_reflns_limit_l_max     8
_diffrn_standards_number     0
_diffrn_standards_interval_count     0
_diffrn_standards_interval_time     0
_diffrn_standards_decay_%     .
_refine_special_details
;
 Refinement of F^2^ against ALL reflections.  The weighted R-factor wR and
 goodness of fit S are based on F^2^, conventional R-factors R are based
 on F, with F set to zero for negative F^2^. The threshold expression of
 F^2^ > 2sigma(F^2^) is used only for calculating R-factors(gt) etc. and is
 not relevant to the choice of reflections for refinement.  R-factors based
 on F^2^ are statistically about twice as large as those based on F, and R-
 factors based on ALL data will be even larger.
;
_reflns_number_total     1459
_reflns_number_gt     1013
_reflns_threshold_expression     I>2sigma(I)
_refine_ls_structure_factor_coef     Fsqd
_refine_ls_matrix_type     full
_refine_ls_R_factor_all     0.0686
_refine_ls_R_factor_gt     0.0419
_refine_ls_wR_factor_gt     0.0915
_refine_ls_wR_factor_ref     0.1089
_refine_ls_goodness_of_fit_ref     0.998
_refine_ls_restrained_S_all     0.998
_refine_ls_number_reflns     1459
_refine_ls_number_parameters     101
_refine_ls_number_restraints     0
_refine_ls_hydrogen_treatment     mixed
_refine_ls_weighting_scheme     calc
_refine_ls_weighting_details
         'calc w=1/[\s^2^(Fo^2^)+(0.0427P)^2^+1.3190P] where P=(Fo^2^+2Fc^2^)/3'
_atom_sites_solution_hydrogens     geom
_atom_sites_solution_primary     direct
_atom_sites_solution_secondary     difmap
_refine_ls_shift/su_max     0.000
_refine_ls_shift/su_mean     0.000
_refine_diff_density_max     0.310
_refine_diff_density_min     -0.304
_refine_ls_extinction_method     none
_refine_ls_extinction_coef     ?
loop_
    _atom_type_symbol
    _atom_type_description
    _atom_type_scat_dispersion_real
    _atom_type_scat_dispersion_imag
    _atom_type_scat_source
    'C' 'C' 0.0033 0.0016
                         'International Tables Vol C Tables 4.2.6.8 and 6.1.1.4'
    'H' 'H' 0.0000 0.0000
                         'International Tables Vol C Tables 4.2.6.8 and 6.1.1.4'
    'Cu' 'Cu' 0.3201 1.2651
                         'International Tables Vol C Tables 4.2.6.8 and 6.1.1.4'
    'N' 'N' 0.0061 0.0033
                         'International Tables Vol C Tables 4.2.6.8 and 6.1.1.4'
    'O' 'O' 0.0106 0.0060
                         'International Tables Vol C Tables 4.2.6.8 and 6.1.1.4'
_computing_data_collection
;
CrysAlis PRO (Agilent, 2011)
;
_computing_cell_refinement
;
CrysAlis PRO (Agilent, 2011)
;
_computing_data_reduction
;
CrysAlis PRO (Agilent, 2011)
;
_computing_structure_solution     'SHELXS97 (Sheldrick, 2008)'
_computing_structure_refinement     'SHELXL97 (Sheldrick, 2008)'
_computing_molecular_graphics     'SHELXTL (Sheldrick, 2008)'
_computing_publication_material     'SHELXTL (Sheldrick, 2008)'
loop_
    _atom_site_type_symbol
    _atom_site_label
    _atom_site_fract_x
    _atom_site_fract_y
    _atom_site_fract_z
    _atom_site_U_iso_or_equiv
    _atom_site_adp_type
    _atom_site_calc_flag
    _atom_site_refinement_flags
    _atom_site_occupancy
    _atom_site_symmetry_multiplicity
    _atom_site_disorder_assembly
    _atom_site_disorder_group
    Cu Cu1 0.0000 0.0000 0.5000 0.0373(2) Uani d S 1 2 . .
    O O2 0.13049(12) -0.0982(3) 0.6603(4) 0.0539(7) Uani d . 1 1 . .
    O O1 -0.04254(14) 0.2753(3) 0.4482(4) 0.0547(7) Uani d . 1 1 . .
    N N1 0.00765(14) 0.1893(3) 0.5076(4) 0.0422(7) Uani d . 1 1 . .
    N N2 0.09204(14) 0.0082(3) 0.6185(5) 0.0419(7) Uani d . 1 1 . .
    C C1 0.06607(18) 0.2333(4) 0.5736(5) 0.0448(9) Uani d . 1 1 . .
    C C2 0.11585(17) 0.1266(4) 0.6355(5) 0.0435(9) Uani d . 1 1 . .
    C C3 0.18591(18) 0.1589(4) 0.7027(7) 0.0617(11) Uani d . 1 1 . .
    H H3A 0.2094 0.1347 0.5945 0.074 Uiso calc R 1 1 . .
    H H3B 0.2035 0.1067 0.8235 0.074 Uiso calc R 1 1 . .
    C C4 0.1975(2) 0.3041(5) 0.7532(8) 0.0828(15) Uani d . 1 1 . .
    H H4A 0.1872 0.3214 0.8879 0.099 Uiso calc R 1 1 . .
    H H4B 0.2435 0.3238 0.7602 0.099 Uiso calc R 1 1 . .
    C C5 0.1582(2) 0.3931(5) 0.6018(9) 0.0923(17) Uani d . 1 1 . .
    H H5A 0.1691 0.3772 0.4675 0.111 Uiso calc R 1 1 . .
    H H5B 0.1695 0.4840 0.6396 0.111 Uiso calc R 1 1 . .
    C C6 0.0852(2) 0.3748(4) 0.5874(7) 0.0640(12) Uani d . 1 1 . .
    H H6A 0.0722 0.4137 0.7077 0.077 Uiso calc R 1 1 . .
    H H6B 0.0621 0.4211 0.4669 0.077 Uiso calc R 1 1 . .
    H H1O1 -0.077(3) 0.224(6) 0.408(9) 0.15(3) Uiso d . 1 1 . .
loop_
    _atom_site_aniso_label
    _atom_site_aniso_U_11
    _atom_site_aniso_U_22
    _atom_site_aniso_U_33
    _atom_site_aniso_U_12
    _atom_site_aniso_U_13
    _atom_site_aniso_U_23
    Cu1 0.0342(4) 0.0406(4) 0.0358(3) 0.0013(3) 0.0032(2) -0.0015(3)
    O2 0.0417(14) 0.0558(16) 0.0611(18) 0.0155(14) 0.0019(12) 0.0037(14)
    O1 0.0532(17) 0.0465(16) 0.0633(19) 0.0142(15) 0.0078(13) 0.0032(14)
    N1 0.0428(17) 0.0414(17) 0.0418(16) 0.0028(15) 0.0062(13) -0.0024(14)
    N2 0.0343(16) 0.0479(18) 0.0419(16) 0.0013(15) 0.0029(13) 0.0010(14)
    C1 0.050(2) 0.048(2) 0.038(2) -0.009(2) 0.0122(16) -0.0028(17)
    C2 0.0383(19) 0.059(2) 0.0339(19) -0.0069(19) 0.0071(15) -0.0046(17)
    C3 0.045(2) 0.073(3) 0.065(3) -0.010(2) 0.0035(19) -0.003(2)
    C4 0.059(3) 0.091(4) 0.092(4) -0.029(3) -0.003(2) -0.003(3)
    C5 0.086(4) 0.078(3) 0.105(5) -0.037(3) -0.002(3) 0.014(3)
    C6 0.067(3) 0.049(2) 0.075(3) -0.013(2) 0.011(2) 0.000(2)
_geom_special_details
;
 All esds (except the esd in the dihedral angle between two l.s. planes)
 are estimated using the full covariance matrix.  The cell esds are taken
 into account individually in the estimation of esds in distances, angles
 and torsion angles; correlations between esds in cell parameters are only
 used when they are defined by crystal symmetry.  An approximate (isotropic)
 treatment of cell esds is used for estimating esds involving l.s. planes.
;
loop_
    _geom_bond_atom_site_label_1
    _geom_bond_atom_site_label_2
    _geom_bond_site_symmetry_2
    _geom_bond_distance
    _geom_bond_publ_flag
    Cu1 N1 . 1.920(3) ?
    Cu1 N1 5_556 1.920(3) ?
    Cu1 N2 . 1.930(3) ?
    Cu1 N2 5_556 1.930(3) ?
    O2 N2 . 1.338(3) ?
    O1 N1 . 1.359(4) ?
    O1 H1O1 . 0.88(6) ?
    N1 C1 . 1.291(4) ?
    N2 C2 . 1.293(4) ?
    C1 C6 . 1.483(5) ?
    C1 C2 . 1.499(5) ?
    C2 C3 . 1.478(5) ?
    C3 C4 . 1.515(6) ?
    C3 H3A . 0.9700 ?
    C3 H3B . 0.9700 ?
    C4 C5 . 1.475(7) ?
    C4 H4A . 0.9700 ?
    C4 H4B . 0.9700 ?
    C5 C6 . 1.514(6) ?
    C5 H5A . 0.9700 ?
    C5 H5B . 0.9700 ?
    C6 H6A . 0.9700 ?
    C6 H6B . 0.9700 ?
loop_
    _geom_angle_atom_site_label_1
    _geom_angle_atom_site_label_2
    _geom_angle_atom_site_label_3
    _geom_angle_site_symmetry_1
    _geom_angle_site_symmetry_3
    _geom_angle
    _geom_angle_publ_flag
    N1 Cu1 N1 . 5_556 180.00(17) ?
    N1 Cu1 N2 . . 82.85(12) ?
    N1 Cu1 N2 5_556 . 97.15(12) ?
    N1 Cu1 N2 . 5_556 97.15(12) ?
    N1 Cu1 N2 5_556 5_556 82.85(12) ?
    N2 Cu1 N2 . 5_556 180.00(7) ?
    N1 O1 H1O1 . . 104(4) ?
    C1 N1 O1 . . 120.0(3) ?
    C1 N1 Cu1 . . 114.9(3) ?
    O1 N1 Cu1 . . 125.1(2) ?
    C2 N2 O2 . . 121.5(3) ?
    C2 N2 Cu1 . . 114.2(2) ?
    O2 N2 Cu1 . . 123.9(2) ?
    N1 C1 C6 . . 125.3(4) ?
    N1 C1 C2 . . 113.7(3) ?
    C6 C1 C2 . . 120.9(3) ?
    N2 C2 C3 . . 124.8(4) ?
    N2 C2 C1 . . 114.2(3) ?
    C3 C2 C1 . . 121.0(3) ?
    C2 C3 C4 . . 112.8(4) ?
    C2 C3 H3A . . 109.0 ?
    C4 C3 H3A . . 109.0 ?
    C2 C3 H3B . . 109.0 ?
    C4 C3 H3B . . 109.0 ?
    H3A C3 H3B . . 107.8 ?
    C5 C4 C3 . . 113.4(4) ?
    C5 C4 H4A . . 108.9 ?
    C3 C4 H4A . . 108.9 ?
    C5 C4 H4B . . 108.9 ?
    C3 C4 H4B . . 108.9 ?
    H4A C4 H4B . . 107.7 ?
    C4 C5 C6 . . 113.0(4) ?
    C4 C5 H5A . . 109.0 ?
    C6 C5 H5A . . 109.0 ?
    C4 C5 H5B . . 109.0 ?
    C6 C5 H5B . . 109.0 ?
    H5A C5 H5B . . 107.8 ?
    C1 C6 C5 . . 112.1(4) ?
    C1 C6 H6A . . 109.2 ?
    C5 C6 H6A . . 109.2 ?
    C1 C6 H6B . . 109.2 ?
    C5 C6 H6B . . 109.2 ?
    H6A C6 H6B . . 107.9 ?
loop_
    _geom_hbond_atom_site_label_D
    _geom_hbond_atom_site_label_H
    _geom_hbond_atom_site_label_A
    _geom_hbond_site_symmetry_A
    _geom_hbond_distance_DH
    _geom_hbond_distance_HA
    _geom_hbond_distance_DA
    _geom_hbond_angle_DHA
    O1 H1O1 O2 5_556 0.88(6) 1.69(6) 2.564(4) 168(6)
_iucr_refine_instructions_details
;
TITL I in C2/c
CELL  0.71073   20.8009   10.1124    6.6121    90.000   100.787    90.000
ZERR  4  0.0012    0.0007    0.0005     0.000     0.006     0.000
LATT 7
SYMM  - X ,  Y , 0.50000 - Z
SFAC C  H  Cu N  O
UNIT 48 72 4 16 16
OMIT -2  54
L.S. 5
ACTA
BOND $H
FMAP 2
PLAN 10
EQIV $1 -x, -y, -z+1
HTAB
HTAB O1 O2_$1
WGHT    0.042700    1.319000
FVAR    2.40853
Cu1   3    0.000000    0.000000    0.500000    10.50000    0.03424    0.04059 =
         0.03580   -0.00155    0.00316    0.00131
O2    5    0.130486   -0.098243    0.660328    11.00000    0.04168    0.05583 =
         0.06113    0.00372    0.00187    0.01550
O1    5   -0.042541    0.275298    0.448165    11.00000    0.05324    0.04652 =
         0.06328    0.00321    0.00778    0.01424
N1    4    0.007651    0.189271    0.507599    11.00000    0.04277    0.04142 =
         0.04184   -0.00237    0.00618    0.00278
N2    4    0.092040    0.008180    0.618544    11.00000    0.03434    0.04790 =
         0.04191    0.00100    0.00294    0.00130
C1    1    0.066073    0.233336    0.573574    11.00000    0.04986    0.04844 =
         0.03762   -0.00280    0.01223   -0.00940
C2    1    0.115849    0.126621    0.635490    11.00000    0.03828    0.05853 =
         0.03392   -0.00458    0.00713   -0.00689
C3    1    0.185911    0.158915    0.702707    11.00000    0.04493    0.07278 =
         0.06465   -0.00324    0.00347   -0.01025
AFIX  23
H3A   2    0.209367    0.134711    0.594464    11.00000   -1.20000
H3B   2    0.203506    0.106715    0.823481    11.00000   -1.20000
AFIX   0
C4    1    0.197480    0.304132    0.753210    11.00000    0.05910    0.09099 =
         0.09177   -0.00269   -0.00262   -0.02929
AFIX  23
H4A   2    0.187202    0.321426    0.887915    11.00000   -1.20000
H4B   2    0.243482    0.323816    0.760158    11.00000   -1.20000
AFIX   0
C5    1    0.158153    0.393105    0.601772    11.00000    0.08640    0.07798 =
         0.10494    0.01367   -0.00186   -0.03691
AFIX  23
H5A   2    0.169050    0.377199    0.467492    11.00000   -1.20000
H5B   2    0.169538    0.483980    0.639575    11.00000   -1.20000
AFIX   0
C6    1    0.085206    0.374823    0.587379    11.00000    0.06696    0.04875 =
         0.07542   -0.00008    0.01080   -0.01294
AFIX  23
H6A   2    0.072215    0.413707    0.707686    11.00000   -1.20000
H6B   2    0.062134    0.421075    0.466867    11.00000   -1.20000
AFIX   0
H1O1  2   -0.076798    0.223672    0.408029    11.00000    0.15445
HKLF 4
REM  CL_1812 in C2/c
REM R1 =  0.0419 for   1013 Fo > 4sig(Fo)  and  0.0686 for all   1459 data
REM    101 parameters refined using      0 restraints
END
WGHT      0.0319      1.3369
REM Highest difference peak  0.310,  deepest hole -0.304,  1-sigma level  0.068
Q1    1   0.1508  0.3971  0.7631  11.00000  0.05    0.31
Q2    1   0.1952  0.2990  0.5933  11.00000  0.05    0.27
Q3    1  -0.0503  0.3243  0.5275  11.00000  0.05    0.25
Q4    1   0.1789  0.2593  0.4602  11.00000  0.05    0.25
Q5    1   0.1724  0.3422  0.9346  11.00000  0.05    0.23
Q6    1   0.0681  0.1991  0.6548  11.00000  0.05    0.23
Q7    1   0.1898  0.0534  0.4464  11.00000  0.05    0.22
Q8    1   0.1430  0.4258  0.8913  11.00000  0.05    0.21
Q9    1  -0.0189  0.2386  0.4860  11.00000  0.05    0.21
Q10   1   0.0102  0.1760  0.3924  11.00000  0.05    0.21
;
data_global
_journal_date_recd_electronic     2013-03-13
_journal_date_accepted     2013-03-21
_journal_name_full     'Acta Crystallographica, Section E'
_journal_year     2013
_journal_volume     69
_journal_issue      5
_journal_page_first     m240
_journal_page_last     m240
_journal_paper_category     QM
_journal_paper_doi     10.1107/S160053681300785X
_journal_coeditor_code     GK2564
_publ_contact_author_name     'Lilia Croitor'
_publ_contact_author_address
;
Institute of Applied Physics Academy of Sciences of R. Moldova,
Academy str. 5, MD2028 Chisinau, R. Moldova
;
_publ_contact_author_email     croitor.lilia@gmail.com
_publ_contact_author_fax     '+ 373 22 725887'
_publ_contact_author_phone     '+ 373 22 738154'
_publ_section_title
;
Bis[2-(hydroxyimino)cyclohexan-1-one oximato-\k^2^<i>N</i>,<i>N</i>']copper(II)
;
loop_
    _publ_author_name
    _publ_author_footnote
    _publ_author_address
    'Melnic, Elena' .
;
Institute of Applied Physics
Academy of Sciences of Moldova
Academiei str. 5
MD2028 Chisinau
Moldova
;
    'Coropceanu, Eduard B.' .
;
Institute of Chemistry
Academy of Sciences of Moldova
Academiei str. 3
MD2028 Chisinau
Moldova
;
    'Croitor, Lilia' .
;
Institute of Applied Physics
Academy of Sciences of Moldova
Academiei str. 5
MD2028 Chisinau
Moldova
;
