# Supplementary material for: Bis[2-(hy­droxy­imino)­cyclo­hexan-1-one oximato-κ2 N,N′]copper(II)
Source: Acta Crystallogr Sect E Struct Rep Online. 2013 Apr 5;69(Pt 5):m240. doi: 10.1107/S160053681300785X (PMC3647792; doi:10.1107/S160053681300785X)
Supplement: Supplementary file 2 [file e-69-0m240-Isup2.hkl]

# 
# h,k,l, Fc-squared, Fo-squared, sigma(Fo-squared) and status flag 
# 
data_I
_shelx_title ' CL_1812 in C2/c' 
_shelx_refln_list_code          4 
_shelx_F_calc_maximum      432.61 
_exptl_crystal_F_000       716.00 
_reflns_d_resolution_high  0.7830 
 
loop_ 
 _symmetry_equiv_pos_as_xyz 
 'x, y, z' 
 '-x, y, -z+1/2' 
 'x+1/2, y+1/2, z' 
 '-x+1/2, y+1/2, -z+1/2' 
 '-x, -y, -z' 
 'x, -y, z-1/2' 
 '-x+1/2, -y+1/2, -z' 
 'x+1/2, -y+1/2, z-1/2' 
 
_cell_length_a    20.8009 
_cell_length_b    10.1124 
_cell_length_c     6.6121 
_cell_angle_alpha  90.000 
_cell_angle_beta  100.787 
_cell_angle_gamma  90.000 
 
_shelx_F_squared_multiplier     1.000 
 
loop_ 
 _refln_index_h 
 _refln_index_k 
 _refln_index_l 
 _refln_F_squared_calc 
 _refln_F_squared_meas 
 _refln_F_squared_sigma 
 _refln_observed_status 
   4   0   0      226.19      163.70     13.22 o 
   6   0   0    10007.72    10209.97    166.51 o 
   8   0   0     2969.09     2873.98    116.75 o 
  10   0   0    12460.59    11993.47     93.06 o 
  12   0   0     3612.64     3767.70    154.94 o 
  14   0   0     3165.10     2953.99    149.63 o 
  16   0   0     4449.20     4349.58    194.01 o 
  18   0   0      809.51      910.30     94.75 o 
  20   0   0     1174.98     1221.65    118.75 o 
  22   0   0     1251.17     1319.00    129.02 o 
  24   0   0      682.05      566.09     90.95 o 
  26   0   0      332.34      308.71     70.02 o 
   3   1   0     7512.74     7093.68     85.74 o 
   5   1   0     2520.30     2473.30     49.50 o 
   7   1   0    13636.11    13155.38    193.53 o 
   9   1   0    22156.87    22539.02    237.46 o 
  11   1   0     5630.17     6072.37    131.86 o 
  13   1   0     1714.28     1558.71     73.56 o 
  15   1   0     3827.74     3948.64     73.43 o 
  17   1   0     2380.13     2360.56    104.41 o 
  19   1   0      644.43      646.00     58.02 o 
  21   1   0      967.99     1008.46     77.01 o 
  23   1   0      805.99      727.38     69.85 o 
  25   1   0      197.14      171.21     36.26 o 
   0   2   0       84.65      102.61      8.60 o 
   2   2   0     2799.24     2857.48     31.26 o 
   4   2   0      119.42      171.39     12.09 o 
   6   2   0     2845.82     2828.36    127.93 o 
   8   2   0    16757.89    16831.26     96.82 o 
  10   2   0     6784.64     6739.35    130.52 o 
  12   2   0     6835.31     6506.15    141.38 o 
  14   2   0     2835.03     2748.26    100.60 o 
  16   2   0      372.12      376.41     41.07 o 
  18   2   0      594.48      623.30     55.18 o 
  20   2   0      598.62      528.18     54.13 o 
  22   2   0      806.72      769.49     69.72 o 
  24   2   0      375.37      385.21     65.19 o 
   1   3   0     9650.79     9454.13     67.64 o 
   3   3   0     6349.96     6290.45     87.34 o 
   5   3   0     2110.78     2105.29     47.87 o 
   7   3   0      390.83      263.56     22.01 o 
   9   3   0     1863.46     1653.00     34.58 o 
  11   3   0     4349.29     4057.60     57.97 o 
  13   3   0     3202.45     3176.34    212.49 o 
  15   3   0      267.91      284.78     34.98 o 
  17   3   0       12.63       39.50     14.56 o 
  19   3   0      951.35     1067.34    103.63 o 
  21   3   0     1114.73     1040.13    126.68 o 
  23   3   0      592.71      752.35    110.96 o 
  25   3   0      257.28      380.71     82.88 o 
   0   4   0     2695.33     2513.42     58.14 o 
   2   4   0    21325.68    20835.27    114.72 o 
   4   4   0    20346.90    21211.17    229.91 o 
   6   4   0     1166.32     1069.93     39.62 o 
   8   4   0      625.57      420.03     29.87 o 
  10   4   0     2070.06     2020.48     43.09 o 
  12   4   0     3189.23     3034.95     58.45 o 
  14   4   0     2031.12     1937.79     81.78 o 
  16   4   0      388.97      379.51     86.85 o 
  18   4   0      985.73      947.58    120.96 o 
  20   4   0     1478.21     1555.48    149.42 o 
  22   4   0      597.20      628.30    100.89 o 
  24   4   0      209.44      201.65     61.13 o 
   1   5   0     8925.06     9548.60     89.14 o 
   3   5   0    10736.46    11252.63    139.43 o 
   5   5   0     3294.55     3031.14     66.84 o 
   7   5   0     2390.37     2256.45     73.63 o 
   9   5   0     2507.52     2254.13     75.18 o 
  11   5   0    10758.24    10451.96    122.97 o 
  13   5   0     8584.47     8587.53    109.69 o 
  15   5   0      654.65      637.61     47.69 o 
  17   5   0      646.89      679.65     94.46 o 
  19   5   0      991.14      961.04    117.49 o 
  21   5   0      623.49      586.48     99.04 o 
  23   5   0      275.92      339.23     79.27 o 
   0   6   0     3236.03     3197.69     80.76 o 
   2   6   0     2427.81     2374.54     53.85 o 
   4   6   0     5809.82     5534.96     83.85 o 
   6   6   0     3931.15     3981.23     68.78 o 
   8   6   0     2353.02     2279.98     64.39 o 
  10   6   0     8862.74     8480.75    122.91 o 
  12   6   0     4418.90     4605.92    106.94 o 
  14   6   0      356.55      416.10     70.54 o 
  16   6   0      580.40      704.97     96.01 o 
  18   6   0      427.59      584.39     92.65 o 
  20   6   0      628.35      726.56    108.68 o 
  22   6   0      482.60      693.38    111.58 o 
   1   7   0     4111.50     3856.28     91.74 o 
   3   7   0     1849.63     1819.04     53.78 o 
   5   7   0     2291.19     2274.91     57.94 o 
   7   7   0      884.23      940.02     35.71 o 
   9   7   0     1732.94     1568.53    120.31 o 
  11   7   0     1044.86     1223.09    113.66 o 
  13   7   0       57.35       82.61     28.34 o 
  15   7   0      221.98      251.20     56.86 o 
  17   7   0      286.09      181.21     53.45 o 
  19   7   0      509.55      484.67     90.96 o 
  21   7   0      425.48      432.69     88.48 o 
   0   8   0     4440.07     4214.83    145.42 o 
   2   8   0     2196.43     2365.02     76.85 o 
   4   8   0       53.68       85.91     16.94 o 
   6   8   0       26.89       37.56     13.55 o 
   8   8   0      622.76      744.91     49.90 o 
  10   8   0      756.88      633.89     84.23 o 
  12   8   0      698.62      795.61     97.75 o 
  14   8   0      295.10      234.85     57.59 o 
  16   8   0      209.78      105.85     43.93 o 
  18   8   0      392.71      515.01     91.16 o 
   1   9   0      971.11      997.16     53.35 o 
   3   9   0      558.11      689.95     49.38 o 
   5   9   0       78.37      139.77     26.35 o 
   7   9   0      813.08      800.47     54.71 o 
   9   9   0     1562.84     1525.86     75.47 o 
  11   9   0      587.71      490.60     80.07 o 
  13   9   0      444.86      460.53     80.33 o 
  15   9   0      591.69      425.22     81.32 o 
  17   9   0      350.11      412.29     83.91 o 
   0  10   0     1833.53     1889.95    108.25 o 
   2  10   0      935.04      988.21     61.16 o 
   4  10   0      421.61      501.75     45.21 o 
   6  10   0      839.56      895.58    108.30 o 
   8  10   0     1172.07     1040.17    107.47 o 
  10  10   0      611.60      662.21     88.79 o 
  12  10   0      390.11      450.76     77.83 o 
  14  10   0      445.42      504.99     86.80 o 
  16  10   0      125.54      201.02     59.76 o 
   1  11   0     1052.19      895.58     89.71 o 
   3  11   0      676.15      651.42     53.28 o 
   5  11   0      392.11      448.14     67.68 o 
   7  11   0      472.08      473.17     73.47 o 
   9  11   0      427.60      564.57     85.41 o 
  11  11   0      277.55      298.95     64.78 o 
  13  11   0      210.08      221.64     59.52 o 
   0  12   0      193.86      213.58     49.77 o 
   8  12   0      139.18      138.69     42.29 o 
 -25   1   1        8.84       18.68     46.83 o 
 -23   1   1      149.98      206.34     37.52 o 
 -21   1   1      178.01      251.34     73.82 o 
 -19   1   1      389.18      333.75     40.80 o 
 -17   1   1      210.58      213.84     47.00 o 
 -15   1   1      177.65      166.58     18.87 o 
 -13   1   1      714.14      739.64     25.66 o 
 -11   1   1     3326.73     3451.38     73.17 o 
  -9   1   1     1315.18     1591.65     32.81 o 
  -7   1   1      912.26     1035.52     22.68 o 
  -5   1   1     3189.96     3082.87     38.97 o 
  -3   1   1    10825.62    10958.48     50.14 o 
  -1   1   1       30.28       31.47      4.26 o 
   1   1   1     7673.18     8021.43     77.06 o 
   3   1   1     1948.03     1922.69     35.91 o 
   5   1   1      652.17      693.94     30.25 o 
   7   1   1     3877.31     4087.60     50.71 o 
   9   1   1     1378.58     1699.71     47.22 o 
  11   1   1      730.80      840.28     33.43 o 
  13   1   1      167.94      194.81     16.73 o 
  15   1   1      569.71      588.41     28.64 o 
  17   1   1      297.39      277.46     39.78 o 
  19   1   1      305.53      336.51     46.17 o 
  21   1   1      147.25      127.49     28.83 o 
  23   1   1       39.64       87.07     27.19 o 
  25   1   1        0.71       -9.93     17.76 o 
 -26   2   1       33.55       26.20     27.16 o 
 -24   2   1       15.29        6.48     23.10 o 
 -22   2   1       85.23       99.85     32.40 o 
 -20   2   1       60.80       62.61     20.77 o 
 -18   2   1       34.78       29.12     13.96 o 
 -16   2   1      112.75       83.81     19.79 o 
 -14   2   1      204.46      202.28     26.62 o 
 -12   2   1      705.75      743.66     45.37 o 
 -10   2   1        5.40        4.35      3.28 o 
  -8   2   1      345.54      426.82     16.30 o 
  -6   2   1     1404.79     1581.04     22.68 o 
  -4   2   1      311.23      383.59     15.76 o 
  -2   2   1     1601.33     1686.57     31.75 o 
   0   2   1     1145.62     1361.38     64.40 o 
   2   2   1      736.60      713.25     21.87 o 
   4   2   1     1835.76     2103.97     46.80 o 
   6   2   1     1006.74      946.63     33.71 o 
   8   2   1      227.74      265.56     44.93 o 
  10   2   1     1284.58     1471.13     29.17 o 
  12   2   1      517.82      506.57     34.45 o 
  14   2   1      645.97      605.74     34.14 o 
  16   2   1       23.68       13.14     13.36 o 
  18   2   1      209.62      183.99     32.79 o 
  20   2   1       62.02       91.57     24.96 o 
  22   2   1        9.14       22.26     16.02 o 
  24   2   1       40.00        9.36     13.43 o 
 -25   3   1       13.34      -29.37     29.37 o 
 -23   3   1        5.54       -6.52     26.17 o 
 -21   3   1       16.67        5.05     26.05 o 
 -19   3   1      396.39      379.94     52.27 o 
 -17   3   1      421.33      442.34     42.47 o 
 -15   3   1      288.22      275.31     31.09 o 
 -13   3   1      148.25      127.17     38.90 o 
 -11   3   1      251.28      198.56     21.00 o 
  -9   3   1       74.19       78.52     11.79 o 
  -7   3   1     1128.69     1077.27     20.03 o 
  -5   3   1      365.82      425.42     22.91 o 
  -3   3   1      237.39      257.22     23.13 o 
  -1   3   1      285.63      240.26     15.99 o 
   1   3   1     1400.99     1309.36     41.23 o 
   3   3   1     1455.11     1532.58     53.93 o 
   5   3   1      158.28      207.86     17.53 o 
   7   3   1       50.13       53.34     14.25 o 
   9   3   1      111.18       76.05     21.27 o 
  11   3   1      208.03      237.52     46.16 o 
  13   3   1      151.79      155.95     26.86 o 
  15   3   1      645.68      780.28     59.74 o 
  17   3   1      433.88      455.30     62.65 o 
  19   3   1       18.98        7.27     11.61 o 
  21   3   1        2.89       33.11     22.35 o 
  23   3   1       27.54       11.39     23.41 o 
 -24   4   1        6.30       28.61     31.04 o 
 -22   4   1        8.49      -10.85     18.95 o 
 -20   4   1       53.95       40.95     28.04 o 
 -18   4   1       41.22       24.07     13.26 o 
 -16   4   1        0.01        2.81      6.78 o 
 -14   4   1       27.75        8.62      7.98 o 
 -12   4   1        2.30       -1.05      4.21 o 
 -10   4   1     1058.63     1203.48     27.67 o 
  -8   4   1      401.36      505.58     33.74 o 
  -6   4   1       86.26       73.21     13.19 o 
  -4   4   1     1407.11     1653.10     54.90 o 
  -2   4   1      681.53      687.41     22.45 o 
   0   4   1      676.50      715.37     23.50 o 
   2   4   1     2993.43     3234.96     54.06 o 
   4   4   1       61.46       54.93     12.11 o 
   6   4   1     1078.38     1283.58     56.31 o 
   8   4   1     1361.70     1492.48    103.97 o 
  10   4   1       31.38       34.81     19.24 o 
  12   4   1       11.27       -5.01     20.21 o 
  14   4   1        0.52       14.38     12.66 o 
  16   4   1      120.34      104.57     23.21 o 
  18   4   1       28.18       46.94     17.58 o 
  20   4   1       25.21       24.73     39.17 o 
  22   4   1       41.46        2.30     26.01 o 
 -23   5   1        0.41       -1.92     25.00 o 
 -21   5   1       62.83       81.43     42.05 o 
 -19   5   1        0.03      -26.97     26.97 o 
 -17   5   1      119.03      150.75     43.49 o 
 -15   5   1       19.34        5.45     15.47 o 
 -13   5   1      412.90      346.73     16.99 o 
 -11   5   1       14.39       27.24     10.19 o 
  -9   5   1       85.44      131.70     33.92 o 
  -7   5   1       74.58       47.50     23.23 o 
  -5   5   1      120.87      120.47     13.54 o 
  -3   5   1     1037.61     1214.61     37.14 o 
  -1   5   1        2.15        4.09      3.88 o 
   1   5   1     1209.56     1281.74     31.71 o 
   3   5   1       95.11      124.17     13.83 o 
   5   5   1      163.99      123.04     13.91 o 
   7   5   1      118.20      148.13     34.58 o 
   9   5   1       29.04       -8.16     15.65 o 
  11   5   1      326.26      388.11     62.22 o 
  13   5   1       53.43       52.79     26.16 o 
  15   5   1       53.15       35.15     14.20 o 
  17   5   1        3.38        1.60     18.09 o 
  19   5   1       66.60       66.72     35.62 o 
  21   5   1        1.64      -10.03     19.78 o 
 -22   6   1       35.51        5.60     21.93 o 
 -20   6   1        2.59        3.31     27.59 o 
 -18   6   1        0.80      -22.43     30.91 o 
 -16   6   1      142.79      104.65     41.68 o 
 -14   6   1       56.13       72.99     29.45 o 
 -12   6   1      102.13      165.58     44.94 o 
 -10   6   1       92.11       80.88     27.64 o 
  -8   6   1      144.75      111.68     31.84 o 
  -6   6   1      835.56      821.95     39.23 o 
  -4   6   1     1389.68     1541.67     43.24 o 
  -2   6   1      135.98      145.73     12.91 o 
   0   6   1       88.56       93.96     11.87 o 
   2   6   1     2728.79     2797.19     84.25 o 
   4   6   1      290.75      308.42     22.75 o 
   6   6   1      123.14      126.66     15.19 o 
   8   6   1      188.41      247.91     47.52 o 
  10   6   1      283.11      274.36     54.62 o 
  12   6   1       76.48       43.07     29.41 o 
  14   6   1      157.93      178.05     50.02 o 
  16   6   1        0.17       19.83     39.30 o 
  18   6   1        1.63       32.66     29.00 o 
  20   6   1       41.25       20.40     29.33 o 
 -21   7   1       53.00        1.83     23.83 o 
 -19   7   1       26.70       50.71     39.09 o 
 -17   7   1        8.26       42.36     32.00 o 
 -15   7   1       39.11        2.14     18.67 o 
 -13   7   1      163.34      196.57     49.21 o 
 -11   7   1      225.90      218.38     49.66 o 
  -9   7   1       87.69       43.73     27.20 o 
  -7   7   1        0.03       -0.79     12.71 o 
  -5   7   1       15.66       13.96      9.97 o 
  -3   7   1       90.66       76.96     15.22 o 
  -1   7   1       61.00       34.44      7.77 o 
   1   7   1        6.05       -4.73      6.09 o 
   3   7   1      151.65      180.71     24.62 o 
   5   7   1       76.02       93.89     18.89 o 
   7   7   1       61.54       47.25     25.25 o 
   9   7   1      207.45      168.05     40.67 o 
  11   7   1      181.02      215.46     49.94 o 
  13   7   1       73.58       55.64     31.63 o 
  15   7   1       13.78        6.87     24.13 o 
  17   7   1       12.83       33.50     35.35 o 
  19   7   1       59.67      127.55     53.83 o 
 -20   8   1        0.08       26.76     23.64 o 
 -18   8   1       47.12       61.13     37.80 o 
 -16   8   1        5.68       14.37     25.94 o 
 -14   8   1        0.85      -28.72     28.72 o 
 -12   8   1       18.04      -15.72     19.82 o 
 -10   8   1       15.92       27.46     15.35 o 
  -8   8   1      112.49      145.99     20.21 o 
  -6   8   1      656.15      737.03     53.84 o 
  -4   8   1        7.12        4.96      8.41 o 
  -2   8   1      218.86      234.98     23.64 o 
   0   8   1      260.29      285.09     27.75 o 
   2   8   1       41.20       31.51     13.61 o 
   4   8   1      895.51      945.76     64.18 o 
   6   8   1      144.04      150.95     24.93 o 
   8   8   1        0.00       -8.75     11.62 o 
  10   8   1       27.09       40.99     24.89 o 
  12   8   1        3.16       19.98     24.22 o 
  14   8   1       27.45       15.22     25.67 o 
  16   8   1       56.21       11.54     27.87 o 
  18   8   1        6.48       30.37     38.12 o 
 -17   9   1        1.65       36.50     30.18 o 
 -15   9   1        2.08      -24.91     27.46 o 
 -13   9   1        0.64        3.82     17.69 o 
 -11   9   1        0.29       -0.09     23.30 o 
  -9   9   1      109.11       98.24     38.63 o 
  -7   9   1       80.73       38.99     22.21 o 
  -5   9   1       88.63       67.95     16.16 o 
  -3   9   1      210.84      237.90     44.21 o 
  -1   9   1        0.06       -0.83      7.05 o 
   1   9   1      302.30      267.62     31.02 o 
   3   9   1       22.20       18.15     11.21 o 
   5   9   1      146.56      212.26     30.73 o 
   7   9   1       39.60       28.70     66.20 o 
   9   9   1        9.21      141.41     43.91 o 
  11   9   1        0.06       24.69     21.76 o 
  13   9   1        0.37      -26.06     30.09 o 
  15   9   1        4.77      -19.20     33.98 o 
  17   9   1        0.38       36.34     30.78 o 
 -16  10   1       20.91      -14.03     27.92 o 
 -14  10   1       40.10        0.80     27.93 o 
 -12  10   1        1.20        5.64     22.47 o 
 -10  10   1       41.92       45.07     31.36 o 
  -8  10   1        2.12       -5.09     21.66 o 
  -6  10   1       50.56       11.61     21.07 o 
  -4  10   1      158.60      196.30     42.65 o 
  -2  10   1        8.51      -17.03     17.23 o 
   0  10   1       35.53       12.50     44.34 o 
   2  10   1       90.22      116.65     22.09 o 
   4  10   1       38.71       36.00     30.11 o 
   6  10   1        1.62        8.81     11.33 o 
   8  10   1       20.28       27.53     19.02 o 
  10  10   1        3.00       32.04     25.62 o 
  12  10   1       57.76       77.22     35.72 o 
  14  10   1       43.60       27.96     22.54 o 
 -13  11   1        3.74      -11.89     21.76 o 
 -11  11   1        6.59      -35.19     35.19 o 
  -9  11   1       11.48       32.82     25.18 o 
  -7  11   1        0.01       31.92     18.33 o 
  -5  11   1        5.69       21.87     22.91 o 
  -3  11   1       16.18       20.16     15.40 o 
  -1  11   1        0.57      -15.55     15.55 o 
   1  11   1       14.71       -4.23     17.81 o 
   3  11   1        6.57       14.02     20.56 o 
   5  11   1       11.36        2.67     11.48 o 
   7  11   1       18.70      -10.54     28.36 o 
   9  11   1        0.70        8.46     24.09 o 
  11  11   1        0.66        8.41     22.94 o 
  -8  12   1       17.22       31.68     27.57 o 
  -6  12   1        0.60        4.33     17.01 o 
  -2  12   1       25.04       14.24     19.48 o 
   0  12   1       39.04      126.13     40.37 o 
   2  12   1       23.75       38.83     25.02 o 
 -26   0   2      421.88      365.97     70.48 o 
 -24   0   2      752.43      620.20     87.97 o 
 -22   0   2      439.77      329.03     62.42 o 
 -20   0   2      766.83      759.49     87.07 o 
 -18   0   2     3113.66     2956.34    162.39 o 
 -16   0   2     1046.85     1057.34     90.48 o 
 -14   0   2     3543.29     3259.30    147.10 o 
 -12   0   2     8020.85     8024.37    209.66 o 
 -10   0   2     2249.23     2342.39    103.42 o 
  -8   0   2     4804.96     4435.03    187.77 o 
  -6   0   2     1786.64     1782.25     65.51 o 
  -4   0   2    44606.57    45090.16    234.54 o 
  -2   0   2   187155.19   171977.05    448.86 o 
   0   0   2    18974.01    20420.29    231.11 o 
   2   0   2      737.16      688.24     47.28 o 
   4   0   2     5138.99     4967.51    116.48 o 
   6   0   2     9961.04     9858.54    164.17 o 
   8   0   2     7887.60     8198.72    152.72 o 
  10   0   2     1828.43     1863.89     74.14 o 
  12   0   2     4979.99     5257.36    212.89 o 
  14   0   2     3322.74     3633.65    189.00 o 
  16   0   2      708.24      784.21     93.17 o 
  18   0   2     1732.13     1942.17    156.00 o 
  20   0   2     1318.43     1287.52    134.58 o 
  22   0   2      656.28      764.93    109.99 o 
  24   0   2      290.24      435.03     89.46 o 
 -25   1   2      465.22      478.67     82.38 o 
 -23   1   2      499.63      486.97     54.69 o 
 -21   1   2      452.11      473.55     50.85 o 
 -19   1   2     1512.43     1313.76    153.42 o 
 -17   1   2     2295.48     2347.47     94.15 o 
 -15   1   2     1461.41     1420.67     47.28 o 
 -13   1   2     3919.07     3910.38     78.84 o 
 -11   1   2    11413.39    11524.69    108.19 o 
  -9   1   2     7075.98     7084.50     78.88 o 
  -7   1   2      896.07      862.34     23.57 o 
  -5   1   2     7740.50     7667.33     61.59 o 
  -3   1   2    31155.66    30850.17    117.04 o 
  -1   1   2    14543.03    15450.90    101.85 o 
   1   1   2     1512.14     1348.99     64.05 o 
   3   1   2     5680.17     5282.56     75.21 o 
   5   1   2    12827.62    12895.33    141.35 o 
   7   1   2    12775.95    13621.20    115.77 o 
   9   1   2     5836.98     5865.99     76.20 o 
  11   1   2     1714.53     1669.29     55.26 o 
  13   1   2     3295.27     3408.22    124.87 o 
  15   1   2     2503.33     2551.84    114.88 o 
  17   1   2      692.81      623.15     61.11 o 
  19   1   2     1141.38     1299.11    104.86 o 
  21   1   2      784.17      831.71     78.67 o 
  23   1   2      157.81      192.76     41.74 o 
 -26   2   2      326.73      288.90     68.27 o 
 -24   2   2      446.26      453.19     80.69 o 
 -22   2   2      351.45      300.50     40.47 o 
 -20   2   2      334.33      396.22     44.51 o 
 -18   2   2      284.25      270.73     34.40 o 
 -16   2   2     2166.67     2082.70     56.89 o 
 -14   2   2     3871.61     3862.63     75.93 o 
 -12   2   2     5085.58     5089.42     89.72 o 
 -10   2   2     7854.89     7972.80     83.31 o 
  -8   2   2     1203.98     1282.24     30.59 o 
  -6   2   2      561.32      479.29     29.05 o 
  -4   2   2     1410.97     1336.41     34.08 o 
  -2   2   2      564.20      551.21     21.74 o 
   0   2   2     1720.28     1620.73     34.16 o 
   2   2   2       85.95      111.64     12.07 o 
   4   2   2     6054.71     5976.54    105.34 o 
   6   2   2    14079.86    14246.47    166.59 o 
   8   2   2     6180.64     6221.61    211.88 o 
  10   2   2     5713.89     5545.15     99.99 o 
  12   2   2     1711.05     1728.06     52.92 o 
  14   2   2      432.28      517.54     51.43 o 
  16   2   2      587.13      745.78     64.72 o 
  18   2   2      759.72      673.98     65.68 o 
  20   2   2      924.73     1035.26     85.23 o 
  22   2   2      265.62      287.34     48.07 o 
 -25   3   2      454.05      583.46     98.11 o 
 -23   3   2      677.32      710.16    101.84 o 
 -21   3   2      336.11      450.84     79.50 o 
 -19   3   2       14.80       22.46     11.78 o 
 -17   3   2      340.11      422.50     49.15 o 
 -15   3   2     2268.50     2322.62    111.80 o 
 -13   3   2     2672.89     2574.25     51.14 o 
 -11   3   2      986.17     1066.52     29.72 o 
  -9   3   2      499.01      404.35     17.38 o 
  -7   3   2     2311.61     2248.38     39.67 o 
  -5   3   2     6002.03     5959.05     63.50 o 
  -3   3   2     6223.76     5836.51    142.17 o 
  -1   3   2     5168.23     4801.36    100.38 o 
   1   3   2     7158.09     7493.69    103.08 o 
   3   3   2      560.98      545.14     32.48 o 
   5   3   2      507.11      433.63     53.59 o 
   7   3   2     3668.27     3566.75    158.30 o 
   9   3   2     2663.82     2623.91    147.00 o 
  11   3   2     2890.57     2639.62    157.90 o 
  13   3   2      184.27      210.72     18.13 o 
  15   3   2       15.34       53.65     22.49 o 
  17   3   2     1529.13     1621.21    116.70 o 
  19   3   2     1064.41      948.97     79.27 o 
  21   3   2      544.69      685.82    140.95 o 
  23   3   2      243.57      194.51     41.77 o 
 -24   4   2      406.24      409.91     82.62 o 
 -22   4   2      880.22      842.50    111.38 o 
 -20   4   2      359.75      372.75     71.15 o 
 -18   4   2      294.92      347.68     65.81 o 
 -16   4   2     2144.87     2244.04     77.06 o 
 -14   4   2     2056.95     2069.30     64.86 o 
 -12   4   2      713.03      622.33     42.20 o 
 -10   4   2      424.79      353.69     52.02 o 
  -8   4   2     2243.06     2132.10    117.82 o 
  -6   4   2    12228.45    12550.53    181.93 o 
  -4   4   2    12895.75    12766.32    125.12 o 
  -2   4   2     4461.84     4331.45    179.32 o 
   0   4   2    12128.07    12382.66    161.83 o 
   2   4   2    13080.86    13132.81    270.32 o 
   4   4   2      910.26      831.31     48.17 o 
   6   4   2      427.64      383.15     52.20 o 
   8   4   2     2843.06     2692.49    148.45 o 
  10   4   2     3327.64     3482.70    181.47 o 
  12   4   2     1104.92      957.40    103.18 o 
  14   4   2      419.96      469.06     74.84 o 
  16   4   2     1665.40     1684.45     97.79 o 
  18   4   2     1380.76     1420.75    129.05 o 
  20   4   2      546.50      551.57     65.35 o 
  22   4   2      217.97      222.43     64.49 o 
 -23   5   2      383.38      361.71     78.85 o 
 -21   5   2      547.91      490.54     87.67 o 
 -19   5   2      322.67      438.61     78.99 o 
 -17   5   2      773.55      841.05    101.79 o 
 -15   5   2     5766.86     5704.16    246.98 o 
 -13   5   2     5914.20     6043.57    240.33 o 
 -11   5   2     1425.09     1221.23    103.74 o 
  -9   5   2     1027.86      986.24     86.73 o 
  -7   5   2     4654.76     4378.53    175.18 o 
  -5   5   2     7134.11     7419.23    216.00 o 
  -3   5   2     3606.70     4025.38     81.65 o 
  -1   5   2     9346.71     9608.37    121.04 o 
   1   5   2     7110.96     7210.84    134.81 o 
   3   5   2     2021.14     2003.75     76.19 o 
   5   5   2     2627.52     2410.23     87.76 o 
   7   5   2     3788.83     3663.46    174.13 o 
   9   5   2    10228.91    10094.80    310.21 o 
  11   5   2     5496.58     5617.85    246.96 o 
  13   5   2      609.07      694.70     92.01 o 
  15   5   2      805.71      777.64    105.69 o 
  17   5   2      966.21      942.52     87.00 o 
  19   5   2      754.52      824.07    116.69 o 
  21   5   2      204.92      193.14     62.30 o 
 -22   6   2      357.21      426.61     86.08 o 
 -20   6   2      221.26      193.25     55.81 o 
 -18   6   2      339.31      398.50     73.86 o 
 -16   6   2      467.24      532.94     84.19 o 
 -14   6   2     3320.14     3314.69    190.59 o 
 -12   6   2     4439.52     4226.47    205.34 o 
 -10   6   2     1658.29     1753.61    125.56 o 
  -8   6   2     2884.61     2719.09    149.70 o 
  -6   6   2     3469.14     3245.34     76.55 o 
  -4   6   2     2395.78     2376.80     56.47 o 
  -2   6   2     2611.58     2553.20     73.27 o 
   0   6   2     2046.39     2009.38     73.00 o 
   2   6   2     4735.83     4493.05    121.21 o 
   4   6   2     2759.15     2773.71     95.93 o 
   6   6   2     2517.57     2542.58     96.38 o 
   8   6   2     8363.01     8335.04    279.82 o 
  10   6   2     3184.67     3292.35    188.43 o 
  12   6   2      270.30      283.85     60.15 o 
  14   6   2      576.07      740.24    100.49 o 
  16   6   2      579.32      653.01     98.83 o 
  18   6   2      718.39      980.35    128.96 o 
  20   6   2      363.51      509.42     99.89 o 
 -21   7   2      283.68      227.30     62.83 o 
 -19   7   2      174.99      204.79     57.89 o 
 -17   7   2      103.14      116.09     43.88 o 
 -15   7   2      114.96       62.16     30.17 o 
 -13   7   2      924.10     1051.21    109.93 o 
 -11   7   2      835.79      854.77     95.06 o 
  -9   7   2      891.28      873.94     91.44 o 
  -7   7   2     1748.20     1764.15     48.57 o 
  -5   7   2     1476.90     1374.38    103.23 o 
  -3   7   2     3529.66     3517.14     82.25 o 
  -1   7   2     2396.33     2368.27     67.26 o 
   1   7   2     1231.14     1265.93     62.96 o 
   3   7   2     1747.66     1711.43     77.06 o 
   5   7   2      908.14      954.66     60.45 o 
   7   7   2     1938.93     1971.76     89.75 o 
   9   7   2      773.20      778.44     92.02 o 
  11   7   2       21.31       59.80     34.13 o 
  13   7   2      223.85      250.78     62.23 o 
  15   7   2      396.86      331.05     75.26 o 
  17   7   2      561.15      784.28    115.99 o 
  19   7   2      395.74      291.93     78.65 o 
 -20   8   2      236.75      154.01     56.85 o 
 -18   8   2      159.75      196.14     58.88 o 
 -16   8   2      201.82      212.05     55.69 o 
 -14   8   2      439.08      428.70     76.70 o 
 -12   8   2      706.40      537.24     81.15 o 
 -10   8   2      263.88      405.66     68.30 o 
  -8   8   2        6.98       15.01     17.08 o 
  -6   8   2      268.67      249.01     49.15 o 
  -4   8   2     1803.03     1825.86     54.58 o 
  -2   8   2     3225.01     3244.53     89.50 o 
   0   8   2     1636.76     1659.35     85.55 o 
   2   8   2        7.90       33.49     14.82 o 
   4   8   2       86.83      110.15     34.09 o 
   6   8   2      765.33      850.48     69.09 o 
   8   8   2      581.80      599.64     53.08 o 
  10   8   2      577.57      603.62     84.77 o 
  12   8   2      296.84      276.46     62.54 o 
  14   8   2      267.50      215.74     57.97 o 
  16   8   2      339.41      397.85     83.92 o 
  18   8   2      140.30      170.21     63.59 o 
 -17   9   2      387.20      449.43     85.76 o 
 -15   9   2      372.25      475.28     86.14 o 
 -13   9   2      377.85      486.68     82.00 o 
 -11   9   2     1034.54     1066.42    115.94 o 
  -9   9   2      480.30      462.44     75.29 o 
  -7   9   2       21.68       13.35     14.31 o 
  -5   9   2      609.82      570.43     73.28 o 
  -3   9   2     1071.80     1179.38    100.85 o 
  -1   9   2      568.96      534.75     41.34 o 
   1   9   2      302.57      323.46     35.43 o 
   3   9   2      186.58      228.81     31.50 o 
   5   9   2      904.07      955.80     66.26 o 
   7   9   2     1235.56     1234.59     78.24 o 
   9   9   2      569.45      737.25     93.70 o 
  11   9   2      425.68      436.96     78.72 o 
  13   9   2      521.47      462.05     84.84 o 
  15   9   2      326.85      435.77     87.25 o 
 -16  10   2      250.08      223.63     61.79 o 
 -14  10   2      340.81      378.13     76.12 o 
 -12  10   2      506.26      490.62     83.17 o 
 -10  10   2      702.59      754.75    100.35 o 
  -8  10   2      574.82      569.05     81.35 o 
  -6  10   2      396.14      417.48     68.18 o 
  -4  10   2      905.35     1008.34     99.80 o 
  -2  10   2     1292.93     1333.21    120.93 o 
   0  10   2      640.74      582.77     79.43 o 
   2  10   2      366.24      404.32     65.55 o 
   4  10   2      750.15      864.65     65.00 o 
   6  10   2     1221.65     1179.97     77.79 o 
   8  10   2      489.74      531.77     54.55 o 
  10  10   2      322.91      379.17     71.45 o 
  12  10   2      465.66      433.75     82.15 o 
  14  10   2       97.38       87.61     48.01 o 
 -13  11   2      204.53      206.26     58.75 o 
 -11  11   2      375.52      330.19     69.80 o 
  -9  11   2      312.30      234.92     56.87 o 
  -7  11   2      310.52      421.06     72.27 o 
  -5  11   2      612.97      699.07     87.55 o 
  -3  11   2      855.00      838.29     78.17 o 
  -1  11   2      779.95      758.09     94.91 o 
   1  11   2      480.52      440.79     72.10 o 
   3  11   2      369.31      381.45     67.32 o 
   5  11   2      458.35      377.16     65.91 o 
   7  11   2      319.79      343.71     44.88 o 
   9  11   2      265.97      271.10     62.09 o 
  11  11   2      223.82      339.57     72.61 o 
  -8  12   2      175.16       77.84     36.10 o 
  -6  12   2      141.56      124.73     43.52 o 
  -4  12   2      163.99       98.09     25.74 o 
  -2  12   2      167.19      163.37     49.70 o 
   0  12   2      121.11      213.64     54.58 o 
   2  12   2      169.75      176.57     50.24 o 
   4  12   2      209.98      226.65     55.06 o 
 -25   1   3       76.70       37.39     22.46 o 
 -23   1   3       79.68       64.90     22.57 o 
 -21   1   3      233.94      213.14     34.12 o 
 -19   1   3       35.73       30.11     20.33 o 
 -17   1   3       88.26       58.53     11.55 o 
 -15   1   3      157.83      169.63     19.16 o 
 -13   1   3     1212.79     1202.53     46.84 o 
 -11   1   3      174.02      187.19     18.14 o 
  -9   1   3       30.49       35.09      7.61 o 
  -7   1   3      156.45      136.74     11.84 o 
  -5   1   3     1372.20     1448.20     36.24 o 
  -3   1   3        8.03       10.25      6.23 o 
  -1   1   3      248.03      281.19     31.94 o 
   1   1   3        0.22       11.10     11.85 o 
   3   1   3       12.98        1.71      9.96 o 
   5   1   3     1988.57     2100.28     98.97 o 
   7   1   3       44.84       66.86     14.10 o 
   9   1   3      270.58      294.66     25.48 o 
  11   1   3       81.99       77.17     13.94 o 
  13   1   3      408.40      373.37     32.30 o 
  15   1   3      229.52      220.54     37.62 o 
  17   1   3      259.58      228.55     40.15 o 
  19   1   3       53.09       44.09     23.42 o 
  21   1   3       34.58       46.26     50.49 o 
 -24   2   3       56.40       61.16     28.44 o 
 -22   2   3       16.53      -17.96     23.74 o 
 -20   2   3       11.67       31.05     19.18 o 
 -18   2   3       11.95       10.99      7.29 o 
 -16   2   3       83.49       74.23     14.59 o 
 -14   2   3       67.67       56.77     10.35 o 
 -12   2   3       30.31       30.74      7.44 o 
 -10   2   3      324.69      300.01     22.50 o 
  -8   2   3      152.67      132.95     10.50 o 
  -6   2   3        0.01       -0.94      4.56 o 
  -4   2   3       56.34       44.84     11.35 o 
  -2   2   3        0.04       -2.04      5.51 o 
   0   2   3        3.87        0.62      8.84 o 
   2   2   3      309.06      269.27     28.58 o 
   4   2   3      564.73      591.91     55.60 o 
   6   2   3      206.34      192.32     32.82 o 
   8   2   3      554.26      746.79     66.34 o 
  10   2   3      380.23      306.14     30.24 o 
  12   2   3      764.96      731.06     50.63 o 
  14   2   3        0.23       30.94     25.38 o 
  16   2   3      258.70      237.83     40.23 o 
  18   2   3       34.04       24.37     23.19 o 
  20   2   3        0.13       -2.83     14.93 o 
  22   2   3       27.37      109.26     36.24 o 
 -25   3   3        3.94       -0.12     30.24 o 
 -23   3   3       19.88        6.07     27.83 o 
 -21   3   3      190.54      111.14     40.17 o 
 -19   3   3      117.29       43.34     26.37 o 
 -17   3   3      147.79      117.84     16.52 o 
 -15   3   3       99.73       73.75     13.40 o 
 -13   3   3       30.47       31.68      4.89 o 
 -11   3   3       24.35       19.33      6.97 o 
  -9   3   3      313.59      348.67     22.73 o 
  -7   3   3        9.71        3.17      6.97 o 
  -5   3   3       35.21       35.31      6.75 o 
  -3   3   3      324.92      300.62     19.78 o 
  -1   3   3      195.36      194.02     24.26 o 
   1   3   3      770.81      794.80     48.16 o 
   3   3   3        2.84      -10.99     10.99 o 
   5   3   3        1.97      -16.01     18.20 o 
   7   3   3       15.63       27.29     15.77 o 
   9   3   3      277.85      311.04     56.52 o 
  11   3   3        3.86      -23.33     23.33 o 
  13   3   3      448.18      412.26     47.84 o 
  15   3   3      191.54      171.05     49.45 o 
  17   3   3       26.97        6.07     15.53 o 
  19   3   3        1.75       19.27     52.06 o 
  21   3   3       25.16       24.67     43.14 o 
 -24   4   3        0.40      -12.98     28.50 o 
 -22   4   3       34.31       32.69     19.51 o 
 -20   4   3       14.41        2.27     17.33 o 
 -18   4   3        2.45        0.74     16.30 o 
 -16   4   3        1.98        9.08     11.94 o 
 -14   4   3       44.11       37.16     14.32 o 
 -12   4   3      212.36      198.16     17.11 o 
 -10   4   3      122.59      132.12     13.56 o 
  -8   4   3       46.72       35.95      7.57 o 
  -6   4   3      204.88      222.33     17.74 o 
  -4   4   3      238.13      222.59     16.13 o 
  -2   4   3      485.24      445.87     56.96 o 
   0   4   3      640.96      564.06     43.46 o 
   2   4   3       33.73       32.04     10.90 o 
   4   4   3      915.60      961.83     57.93 o 
   6   4   3      365.06      403.66     58.40 o 
   8   4   3        3.11      -25.43     25.43 o 
  10   4   3        2.44       30.50     23.49 o 
  12   4   3        2.46       24.66     25.23 o 
  14   4   3      180.61      260.70     60.73 o 
  16   4   3        0.98        4.46     21.75 o 
  18   4   3       12.46       13.00     17.27 o 
  20   4   3       66.33       23.99     17.49 o 
 -23   5   3       27.07        6.09     22.64 o 
 -21   5   3        0.38        7.25     30.63 o 
 -19   5   3       77.30       34.13     33.84 o 
 -17   5   3        2.52        1.70     26.19 o 
 -15   5   3      214.50      228.24     51.04 o 
 -13   5   3       22.05       34.76     22.47 o 
 -11   5   3        9.01       19.56     18.32 o 
  -9   5   3        1.01        4.21     16.49 o 
  -7   5   3        1.88        4.96      3.17 o 
  -5   5   3      234.53      260.14     13.83 o 
  -3   5   3       27.50       18.42      9.75 o 
  -1   5   3      319.41      295.56     30.00 o 
   1   5   3        0.02        9.38     10.68 o 
   3   5   3       73.57       98.21     19.90 o 
   5   5   3       47.29      101.14     22.57 o 
   7   5   3       52.81       29.87     23.87 o 
   9   5   3      120.55      127.09     38.95 o 
  11   5   3       55.41      -10.44     34.59 o 
  13   5   3        5.34      -11.04     28.12 o 
  15   5   3        6.33       -6.68     31.58 o 
  17   5   3       36.00       28.56     25.10 o 
  19   5   3        4.94       -6.42     17.33 o 
 -22   6   3        2.25       31.60     32.35 o 
 -20   6   3       11.03       26.69     22.38 o 
 -18   6   3       85.34       91.19     37.11 o 
 -16   6   3        7.13       43.38     31.60 o 
 -14   6   3        5.05      -14.54     16.79 o 
 -12   6   3       10.90       17.47     23.55 o 
 -10   6   3       90.00      114.74     36.23 o 
  -8   6   3      732.68      753.27     82.06 o 
  -6   6   3      291.49      272.21     14.13 o 
  -4   6   3       50.10       58.42     26.65 o 
  -2   6   3       52.35       49.86     37.71 o 
   0   6   3     1122.23     1051.88     66.87 o 
   2   6   3      147.37      171.36     26.06 o 
   4   6   3       66.05       33.39     10.58 o 
   6   6   3       18.97        9.26     14.58 o 
   8   6   3      126.87       94.26     29.75 o 
  10   6   3       23.31       17.24     25.41 o 
  12   6   3       93.18       84.54     36.26 o 
  14   6   3        5.29       10.43     19.75 o 
  16   6   3       25.34       20.30     23.30 o 
  18   6   3       15.30        3.87     28.39 o 
 -21   7   3       13.09      -26.75     34.05 o 
 -19   7   3        3.37       12.86     15.80 o 
 -17   7   3        0.27      -32.64     32.64 o 
 -15   7   3       63.83      130.53     48.94 o 
 -13   7   3      103.46       90.94     36.73 o 
 -11   7   3       71.06      122.26     37.68 o 
  -9   7   3        3.88      -10.16     13.78 o 
  -7   7   3        0.09       -3.24     17.08 o 
  -5   7   3       65.35       70.62     11.78 o 
  -3   7   3      122.29      130.39     19.81 o 
  -1   7   3        1.51       -6.03      8.07 o 
   1   7   3      181.26      167.71     25.14 o 
   3   7   3       76.74       46.28     16.81 o 
   5   7   3       59.47       37.81     25.30 o 
   7   7   3       78.32       20.44     52.98 o 
   9   7   3       59.41       19.05     19.84 o 
  11   7   3       10.41       -8.61     16.31 o 
  13   7   3        8.00       -0.58     23.70 o 
  15   7   3        0.52        6.88     21.28 o 
  17   7   3       19.93       -4.20     30.22 o 
 -18   8   3        0.28      -20.94     28.72 o 
 -16   8   3       14.20        7.99     26.83 o 
 -14   8   3       10.11       56.23     31.71 o 
 -12   8   3       31.28        6.98     19.28 o 
 -10   8   3       41.88       46.30     33.06 o 
  -8   8   3      237.76      216.75     49.76 o 
  -6   8   3        0.13       32.38     25.12 o 
  -4   8   3       50.45       45.72     16.58 o 
  -2   8   3       94.31       76.07     16.11 o 
   0   8   3      106.12       95.28     22.69 o 
   2   8   3      500.97      500.51     45.88 o 
   4   8   3       77.28       81.91     19.81 o 
   6   8   3        5.39       -3.06     10.59 o 
   8   8   3       28.58       22.28     20.62 o 
  10   8   3        2.25       20.71     27.00 o 
  12   8   3       21.22       22.30     22.57 o 
  14   8   3       27.95        1.92     29.66 o 
  16   8   3       12.05      -30.51     34.26 o 
 -17   9   3        5.36        1.38     27.21 o 
 -15   9   3        1.22       25.09     31.42 o 
 -13   9   3        0.03       59.00     35.34 o 
 -11   9   3       98.16       87.37     36.16 o 
  -9   9   3       16.02       61.67     31.32 o 
  -7   9   3      112.22       41.63     23.71 o 
  -5   9   3      104.43      152.56     43.50 o 
  -3   9   3        7.78      -12.06     21.53 o 
  -1   9   3      190.37      149.73     41.84 o 
   1   9   3        0.05        0.50     10.27 o 
   3   9   3       87.02       90.99     23.44 o 
   5   9   3       15.03       21.46     14.58 o 
   7   9   3       15.01       27.52     22.82 o 
   9   9   3        0.86       -1.61     18.01 o 
  11   9   3        2.85       16.84     23.16 o 
  13   9   3        2.41      -26.54     29.70 o 
 -14  10   3        0.08       24.81     25.20 o 
 -12  10   3       27.58       40.43     31.10 o 
 -10  10   3        2.65       51.58     28.83 o 
  -8  10   3       37.72       15.81     22.36 o 
  -6  10   3      117.74      121.05     38.46 o 
  -4  10   3        0.99      -11.54     27.33 o 
  -2  10   3       43.32       47.10     28.17 o 
   0  10   3       38.38       71.85     35.80 o 
   2  10   3        4.44        4.01     15.33 o 
   4  10   3        0.18       -0.27     21.99 o 
   6  10   3        7.96       -1.92     13.46 o 
   8  10   3        0.03       28.57     30.37 o 
  10  10   3       42.93       34.39     27.25 o 
 -11  11   3        5.39       -1.28     19.08 o 
  -9  11   3        1.93      -30.33     30.33 o 
  -7  11   3       10.67        9.39     18.06 o 
  -5  11   3        6.15        6.80     21.09 o 
  -3  11   3        1.67      -23.70     30.97 o 
  -1  11   3        3.32      -16.42     19.17 o 
   1  11   3        5.70      -19.29     35.20 o 
   3  11   3       28.11       31.51     31.54 o 
   5  11   3       17.36       -7.52     25.91 o 
   7  11   3        1.33      -37.27     37.27 o 
  -4  12   3        4.38       27.70     17.75 o 
  -2  12   3       24.11       79.32     35.87 o 
   0  12   3       16.71       -8.79     27.01 o 
 -22   0   4      469.32      506.96     76.04 o 
 -20   0   4     1200.52     1317.05    113.50 o 
 -18   0   4      374.74      337.79     55.62 o 
 -16   0   4     1795.25     1824.77    119.45 o 
 -14   0   4     3080.29     3306.21    153.89 o 
 -12   0   4     1185.98     1113.08     84.48 o 
 -10   0   4     1370.60     1333.62     80.70 o 
  -8   0   4     2009.17     1927.22     95.64 o 
  -6   0   4    18748.38    20080.70    313.72 o 
  -4   0   4    32039.67    33001.93    406.54 o 
   2   0   4     2974.03     2670.01    123.55 o 
   4   0   4     5865.63     5442.76    176.91 o 
   6   0   4     3114.74     3159.79    135.14 o 
   8   0   4     1107.91     1124.00     82.23 o 
  10   0   4     2989.12     3125.90    135.90 o 
  12   0   4     1939.14     1862.22    104.38 o 
  16   0   4     1176.77     1443.56    147.07 o 
  18   0   4      914.36      913.78    121.29 o 
  20   0   4      371.02      272.86     69.17 o 
 -25   1   4      172.50      198.73     54.86 o 
 -23   1   4      230.00      203.92     52.02 o 
 -21   1   4      656.63      700.22     59.55 o 
 -19   1   4      830.57      852.33     47.31 o 
 -17   1   4      752.13      846.69     45.75 o 
 -15   1   4     1814.10     1768.46     63.86 o 
 -13   1   4     3214.22     3286.07     68.25 o 
 -11   1   4     1995.46     2104.35     61.16 o 
  -9   1   4      720.65      682.95     34.20 o 
  -7   1   4     4339.13     4078.77     81.81 o 
  -5   1   4    11475.28    11831.76    183.03 o 
  -3   1   4     4283.19     4289.68    111.77 o 
  -1   1   4      584.81      495.23     38.97 o 
   1   1   4     3494.42     3497.82    144.79 o 
   3   1   4     6660.69     6699.06    201.79 o 
   5   1   4     4660.50     4764.98    168.74 o 
   7   1   4     2859.16     2756.13     90.45 o 
   9   1   4     1201.19     1161.05     59.21 o 
  11   1   4     1712.84     1691.30     71.30 o 
  13   1   4     1428.31     1487.85    105.36 o 
  15   1   4      609.16      561.06     91.10 o 
  17   1   4      835.55      902.20     84.60 o 
  19   1   4      425.11      425.24     60.31 o 
 -24   2   4      143.35      257.03     64.52 o 
 -22   2   4      111.91       38.35     25.46 o 
 -20   2   4      157.02      148.93     45.75 o 
 -18   2   4      898.33      890.18     47.04 o 
 -16   2   4     1381.56     1325.89     55.65 o 
 -14   2   4     2122.19     2230.86     61.21 o 
 -12   2   4     2268.51     2229.86     59.35 o 
 -10   2   4      572.40      569.31     29.37 o 
  -8   2   4      917.09      898.09     52.25 o 
  -6   2   4      934.71      846.02     50.83 o 
  -4   2   4      667.04      656.23     36.80 o 
  -2   2   4      744.39      712.71     47.75 o 
   0   2   4      238.42      266.43     30.72 o 
   2   2   4     3882.21     3900.94    159.17 o 
   4   2   4     5948.86     5919.71    197.67 o 
   6   2   4     3389.78     3492.56    153.90 o 
   8   2   4     2310.94     2191.44     82.72 o 
  10   2   4      692.81      696.93     46.97 o 
  12   2   4      327.64      360.10     37.44 o 
  14   2   4      401.73      481.72     82.00 o 
  16   2   4      671.07      765.39    108.20 o 
  18   2   4      596.71      604.42     70.44 o 
  20   2   4      143.20      136.60     50.19 o 
 -23   3   4       82.09       45.21     37.24 o 
 -21   3   4       11.11      -15.58     21.76 o 
 -19   3   4      263.90      280.46     59.83 o 
 -17   3   4     1057.39     1047.15     65.95 o 
 -15   3   4      840.03      804.15     56.46 o 
 -13   3   4      457.03      419.44     40.85 o 
 -11   3   4      419.95      425.37     42.05 o 
  -9   3   4     1323.46     1357.21     51.74 o 
  -7   3   4     2830.16     2826.34     97.70 o 
  -5   3   4     2138.64     2045.07     79.17 o 
  -3   3   4     2178.85     2134.41     62.00 o 
  -1   3   4     2938.92     3052.39    103.94 o 
   1   3   4      380.77      337.95     35.47 o 
   3   3   4      664.51      612.86     67.86 o 
   5   3   4     2280.13     2168.80    127.87 o 
   7   3   4     1360.65     1341.25    103.48 o 
   9   3   4     1399.61     1383.40    107.13 o 
  11   3   4       86.95       74.87     27.80 o 
  13   3   4       71.13      197.77     52.44 o 
  15   3   4     1182.71     1094.91    129.10 o 
  17   3   4      648.80      704.91    109.75 o 
  19   3   4      370.66      434.72     91.32 o 
 -22   4   4      104.97      171.76     56.73 o 
 -20   4   4      202.76      234.86     59.77 o 
 -18   4   4     1198.34     1277.10    129.09 o 
 -16   4   4      871.47      876.88     98.29 o 
 -14   4   4      148.13      147.55     49.60 o 
 -12   4   4      220.51      303.29     35.42 o 
 -10   4   4     1601.35     1709.93     82.43 o 
  -8   4   4     4593.66     4548.16    141.31 o 
  -6   4   4     4155.33     4344.02     91.42 o 
  -4   4   4     2752.33     2830.37     82.96 o 
  -2   4   4     4581.08     4696.00    133.20 o 
   0   4   4     3809.66     3824.86    219.61 o 
   2   4   4      581.09      601.34     50.35 o 
   4   4   4      530.98      480.35     64.94 o 
   6   4   4     1737.01     1743.41    123.77 o 
   8   4   4     1972.73     2042.43    151.25 o 
  10   4   4      526.37      544.56     82.60 o 
  12   4   4      310.04      281.41     65.24 o 
  14   4   4     1404.41     1351.23    141.03 o 
  16   4   4      857.79      857.75    120.18 o 
  18   4   4      320.18      257.31     71.89 o 
 -23   5   4      165.61      168.20     59.73 o 
 -21   5   4      131.61      123.26     51.43 o 
 -19   5   4      593.34      680.83    100.76 o 
 -17   5   4     2230.32     2116.18    192.58 o 
 -15   5   4     1937.30     2002.69    125.85 o 
 -13   5   4      535.66      592.17     52.72 o 
 -11   5   4      493.39      465.60     46.30 o 
  -9   5   4     2532.67     2655.95    151.78 o 
  -7   5   4     2610.64     2547.42     93.26 o 
  -5   5   4     1603.92     1585.63     63.83 o 
  -3   5   4     4084.97     4100.34     88.23 o 
  -1   5   4     3035.21     2851.15    109.93 o 
   1   5   4     1190.28     1139.04     70.30 o 
   3   5   4     1272.41     1290.54     61.91 o 
   5   5   4     3036.88     3102.73    175.14 o 
   7   5   4     5108.18     5165.84    237.71 o 
   9   5   4     1879.93     1643.82    142.36 o 
  11   5   4      527.43      730.33    101.34 o 
  13   5   4      622.84      651.43     99.33 o 
  15   5   4      616.30      594.81     98.84 o 
  17   5   4      547.85      530.09     97.36 o 
 -20   6   4      136.25       76.65     31.80 o 
 -18   6   4      353.01      492.35     85.93 o 
 -16   6   4     1436.93     1553.97    144.18 o 
 -14   6   4     1378.84     1531.85    137.95 o 
 -12   6   4      790.74      845.77     99.31 o 
 -10   6   4     1417.80     1369.64    122.40 o 
  -8   6   4     1325.09     1161.29    107.42 o 
  -6   6   4     1286.37     1339.65     60.16 o 
  -4   6   4     1392.29     1376.44     66.46 o 
  -2   6   4     1053.42     1063.66     99.87 o 
   0   6   4     1999.84     1957.37     89.66 o 
   2   6   4     1428.78     1504.75     81.87 o 
   4   6   4     1902.39     1941.21     96.52 o 
   6   6   4     4111.72     4158.34    213.07 o 
   8   6   4     1338.09     1293.37    125.60 o 
  10   6   4      176.43      154.33     46.30 o 
  12   6   4      362.12      237.94     62.81 o 
  14   6   4      491.38      491.08     92.18 o 
  16   6   4      507.75      471.05     93.27 o 
 -19   7   4       34.54       13.91     32.08 o 
 -17   7   4      101.18       72.12     30.83 o 
 -15   7   4      510.92      530.39     86.12 o 
 -13   7   4      313.80      262.65     60.77 o 
 -11   7   4      507.07      576.17     82.79 o 
  -9   7   4      809.18      883.24    100.43 o 
  -7   7   4      756.40      859.83    101.90 o 
  -5   7   4     1599.65     1616.90    130.56 o 
  -3   7   4      886.39      891.53     55.77 o 
  -1   7   4      526.82      535.55     46.47 o 
   1   7   4      757.39      752.44    108.98 o 
   3   7   4      763.96      745.45     60.69 o 
   5   7   4     1191.14     1131.38     77.57 o 
   7   7   4      347.01      330.86     64.83 o 
   9   7   4       16.72       -0.85     25.21 o 
  11   7   4      141.86      185.18     55.48 o 
  13   7   4      367.24      383.28     80.84 o 
  15   7   4      386.75      468.54     93.25 o 
 -16   8   4      183.61      321.97     75.00 o 
 -14   8   4      356.39      422.09     79.49 o 
 -12   8   4       78.12      131.40     44.73 o 
 -10   8   4        4.98      -24.99     25.72 o 
  -8   8   4      250.88      226.92     54.16 o 
  -6   8   4     1054.32     1126.07    113.87 o 
  -4   8   4     1395.03     1332.93    121.62 o 
  -2   8   4      585.12      503.95     76.09 o 
   0   8   4        6.73       15.06     11.10 o 
   2   8   4       99.17      122.58     35.84 o 
   4   8   4      492.25      409.85     47.33 o 
   6   8   4      366.52      361.28     46.52 o 
   8   8   4      250.81      265.83     62.42 o 
  10   8   4      198.40      207.33     58.14 o 
  12   8   4      251.73      250.13     64.80 o 
 -15   9   4      183.95      184.22     57.41 o 
 -13   9   4      386.51      425.01     82.53 o 
 -11   9   4      154.00      233.40     61.80 o 
  -9   9   4       21.12       40.19     27.97 o 
  -7   9   4      400.58      330.73     66.74 o 
  -5   9   4      642.73      652.43     91.65 o 
  -3   9   4      289.27      304.45     62.94 o 
  -1   9   4      106.14       97.56     38.81 o 
   1   9   4      179.17      187.67     50.62 o 
   3   9   4      643.48      717.22     62.15 o 
   5   9   4      582.31      556.29     57.28 o 
   7   9   4      324.67      330.60     66.65 o 
   9   9   4      309.89      311.89     69.62 o 
  11   9   4      291.74      347.21     76.12 o 
 -12  10   4      299.68      505.82     89.53 o 
 -10  10   4      235.57      173.60     53.98 o 
  -8  10   4      286.77      403.80     76.72 o 
  -6  10   4      540.16      612.38     94.98 o 
  -4  10   4      516.44      525.61     86.92 o 
  -2  10   4      320.05      396.04     75.91 o 
   0  10   4      235.52      200.64     49.43 o 
   2  10   4      469.15      498.71     81.30 o 
   4  10   4      730.63      946.06    114.93 o 
   6  10   4      277.38      232.27     56.20 o 
   8  10   4      218.36      160.54     51.33 o 
  -5  11   4      433.61      384.82     80.53 o 
  -3  11   4      347.23      341.05     70.46 o 
  -1  11   4      241.50      190.22     53.49 o 
   1  11   4      257.88      289.73     66.69 o 
   3  11   4      277.70      177.41     52.66 o 
 -23   1   5       72.51       26.09     20.56 o 
 -21   1   5        3.95       15.33     14.45 o 
 -19   1   5       19.72       -4.80     10.34 o 
 -17   1   5       12.66       13.22     10.33 o 
 -15   1   5      237.33      254.56     21.97 o 
 -13   1   5       17.49        9.83      8.02 o 
 -11   1   5        2.33        1.08      7.23 o 
  -9   1   5       10.02        8.71      8.64 o 
  -7   1   5      283.62      296.78     34.08 o 
  -5   1   5       10.66        4.79     10.25 o 
  -3   1   5       37.93       11.12     11.00 o 
  -1   1   5       33.63       50.10     19.46 o 
   1   1   5       28.43       71.72     26.04 o 
   3   1   5      451.69      441.04     42.02 o 
   5   1   5        2.04       23.19     13.29 o 
   7   1   5       59.46       36.74     16.29 o 
   9   1   5       10.70       22.07     14.07 o 
  11   1   5      144.98      143.77     25.21 o 
  13   1   5      183.18      217.91     44.26 o 
  15   1   5      110.81       94.17     45.71 o 
  17   1   5        5.12      -22.55     22.55 o 
 -22   2   5        2.55       22.49     20.62 o 
 -20   2   5        1.37       -4.39     16.70 o 
 -18   2   5       29.46       14.92     13.95 o 
 -16   2   5       12.41        0.58     11.38 o 
 -14   2   5        8.80        9.83     10.94 o 
 -12   2   5       82.93       94.50     14.41 o 
 -10   2   5        6.46       -2.55      9.21 o 
  -8   2   5        8.16        6.87     10.30 o 
  -6   2   5        4.00       29.86     15.18 o 
  -4   2   5       61.31       74.19     19.89 o 
  -2   2   5        3.21        5.90     11.49 o 
   0   2   5        5.39        2.31     15.38 o 
   2   2   5       60.74       79.50     26.18 o 
   4   2   5        9.90        0.52     19.31 o 
   6   2   5      232.75      244.51     46.99 o 
   8   2   5       42.02       63.54     18.52 o 
  10   2   5      299.58      252.13     33.78 o 
  12   2   5        7.76      -24.23     24.40 o 
  14   2   5      119.98      141.42     54.82 o 
  16   2   5       17.20       -3.20     29.65 o 
 -23   3   5       56.29       11.23     16.65 o 
 -21   3   5       15.81       49.85     29.85 o 
 -19   3   5       35.05       37.40     29.29 o 
 -17   3   5       49.00       59.53     18.97 o 
 -15   3   5        0.01       -3.40     10.55 o 
 -13   3   5        0.01        4.50     13.08 o 
 -11   3   5       31.70       68.45     37.03 o 
  -9   3   5        2.33        8.70     11.08 o 
  -7   3   5        8.26        5.35     11.46 o 
  -5   3   5       62.14       86.65     21.68 o 
  -3   3   5       40.61       34.38     16.33 o 
  -1   3   5       96.72       81.98     19.83 o 
   1   3   5       15.79      -15.53     20.44 o 
   3   3   5       14.03       69.82     29.17 o 
   5   3   5       58.65       47.52     25.14 o 
   7   3   5      117.87      124.66     38.17 o 
   9   3   5       70.31       59.71     29.93 o 
  11   3   5      157.46       95.05     22.11 o 
  13   3   5       38.21       -8.22     27.10 o 
  15   3   5       15.17      -20.36     25.77 o 
 -22   4   5        5.64      -16.80     21.08 o 
 -20   4   5        3.30       12.11     18.76 o 
 -18   4   5        0.30       -2.59     13.54 o 
 -16   4   5       23.34       13.62     12.86 o 
 -14   4   5       14.86       18.49     16.00 o 
 -12   4   5       29.06       13.45     10.95 o 
 -10   4   5       20.76       13.43     21.78 o 
  -8   4   5       33.52       24.90     15.01 o 
  -6   4   5       25.33       24.90     17.28 o 
  -4   4   5      159.43      105.04     24.89 o 
  -2   4   5       83.14       31.88     57.40 o 
   0   4   5        3.99       36.81     17.21 o 
   2   4   5      269.51      323.97     42.06 o 
   4   4   5       27.15       27.08     23.87 o 
   6   4   5        0.00       -6.14     21.47 o 
   8   4   5        0.76       -5.27     18.70 o 
  10   4   5        0.30      -14.00     28.51 o 
  12   4   5      107.41      161.51     56.43 o 
  14   4   5        0.29       -3.49     24.09 o 
 -21   5   5       27.34       73.60     44.67 o 
 -19   5   5        0.15       49.70     39.83 o 
 -17   5   5       83.49       61.27     30.77 o 
 -15   5   5       12.75      -17.09     17.09 o 
 -13   5   5        0.71      -15.58     15.58 o 
 -11   5   5       20.90       16.74     10.02 o 
  -9   5   5        0.95        4.28     19.28 o 
  -7   5   5       44.95       13.60     13.24 o 
  -5   5   5       30.94       62.91     17.65 o 
  -3   5   5       42.50       16.62     45.62 o 
  -1   5   5        0.86       43.14     27.08 o 
   1   5   5       23.00       15.38     24.86 o 
   3   5   5       12.68      -11.08     15.14 o 
   5   5   5       54.73       87.35     26.52 o 
   7   5   5       37.46       68.63     38.17 o 
   9   5   5       27.83       37.09     35.10 o 
  11   5   5        0.02      -24.74     24.74 o 
  13   5   5        2.07       67.69     38.54 o 
  15   5   5       10.41      -41.63     41.63 o 
 -18   6   5        0.01      -27.54     27.54 o 
 -16   6   5        0.30       10.77     27.45 o 
 -14   6   5        2.73       10.72     35.80 o 
 -12   6   5       50.83       38.40     13.67 o 
 -10   6   5      258.16      218.05     35.98 o 
  -8   6   5       42.93        4.98     14.23 o 
  -6   6   5        6.24       10.42     12.34 o 
  -4   6   5        9.69       55.79     33.81 o 
  -2   6   5      217.91      190.06     35.39 o 
   0   6   5       73.92       55.73     16.79 o 
   2   6   5       20.50       33.10     15.87 o 
   4   6   5        7.74      -16.19     20.32 o 
   6   6   5       33.69       37.90     26.47 o 
   8   6   5        7.97       -3.34     27.07 o 
  10   6   5       35.15      -15.00     26.78 o 
  12   6   5        3.62       -3.64     26.18 o 
  14   6   5       24.24       25.29     27.12 o 
 -17   7   5       18.26       12.36     26.26 o 
 -15   7   5       25.51       28.79     24.17 o 
 -13   7   5       37.10       14.64     19.57 o 
 -11   7   5        1.05      -36.24     36.24 o 
  -9   7   5        0.05       17.37     24.25 o 
  -7   7   5        8.72        8.08     24.14 o 
  -5   7   5       34.97       12.10     22.70 o 
  -3   7   5       12.15       41.21     28.25 o 
  -1   7   5       76.27       75.55     21.02 o 
   1   7   5       21.69       25.91     27.80 o 
   3   7   5       33.11       42.35     20.03 o 
   5   7   5       19.17      -23.96     30.46 o 
   7   7   5       12.29      -22.75     22.75 o 
   9   7   5        1.93      -28.68     30.34 o 
  11   7   5        1.10       -5.51     24.57 o 
 -14   8   5       15.23       -6.95     25.27 o 
 -12   8   5       12.51       18.35     35.19 o 
 -10   8   5       39.89       -4.34     22.12 o 
  -8   8   5        0.36      -22.73     32.18 o 
  -6   8   5        1.60       34.40     25.40 o 
  -4   8   5       10.40      110.14     45.14 o 
  -2   8   5       78.43       37.98     23.18 o 
   0   8   5      142.30      131.36     41.39 o 
   2   8   5       20.72      -19.87     19.87 o 
   4   8   5        4.25        3.99     18.67 o 
   6   8   5       14.72       11.89     26.18 o 
   8   8   5        0.00      -20.69     23.49 o 
  10   8   5        4.45       -9.03     27.03 o 
 -11   9   5        0.73        3.91     21.57 o 
  -9   9   5       57.03       -4.84     24.98 o 
  -7   9   5       39.07       29.65     28.39 o 
  -5   9   5       16.17       -1.83     26.34 o 
  -3   9   5       57.31       52.71     32.84 o 
  -1   9   5        4.74       25.63     22.19 o 
   1   9   5       27.03       33.12     36.85 o 
   3   9   5        7.93       -7.97     25.72 o 
   5   9   5        5.91        0.43     21.74 o 
   7   9   5        1.56       15.55     20.61 o 
  -6  10   5        0.09      -14.91     30.17 o 
  -4  10   5       26.62       47.15     31.61 o 
  -2  10   5       13.94       45.02     29.93 o 
   0  10   5        0.73      -41.01     41.01 o 
   2  10   5        0.61        1.05     22.88 o 
 -20   0   6      157.19      164.64     43.65 o 
 -18   0   6      570.28      681.45     84.34 o 
 -16   0   6      797.62     1056.01    104.51 o 
 -14   0   6      311.42      355.66     94.51 o 
 -12   0   6      266.83      253.39     34.33 o 
 -10   0   6      987.40     1027.25    109.16 o 
  -8   0   6     5354.27     5689.81    153.46 o 
  -6   0   6     5423.16     5200.54    219.84 o 
  -4   0   6     1061.85     1253.63    108.37 o 
  -2   0   6      580.91      623.40     77.28 o 
   0   0   6      997.94      934.81     95.24 o 
   2   0   6     1770.60     2034.86    139.80 o 
   4   0   6     1061.23     1057.67    100.29 o 
   6   0   6      509.12      540.54     73.07 o 
   8   0   6     1131.94     1120.45    105.22 o 
  10   0   6      882.76      997.23     99.03 o 
 -19   1   6      257.37      288.03     54.58 o 
 -17   1   6      614.98      605.82     79.69 o 
 -15   1   6      708.13      707.60     57.39 o 
 -13   1   6      420.87      553.69     50.26 o 
 -11   1   6      392.58      409.66     33.08 o 
  -9   1   6     1337.99     1329.13     77.32 o 
  -7   1   6     2761.05     2930.75    275.72 o 
  -5   1   6      951.43      995.47     67.91 o 
  -3   1   6      208.55      179.18     44.19 o 
  -1   1   6     1427.43     1355.44    115.16 o 
   1   1   6     2190.28     2130.19    100.77 o 
   3   1   6     1440.77     1301.08    134.86 o 
   5   1   6      849.93      758.75     66.67 o 
   7   1   6      466.09      481.84     48.66 o 
   9   1   6      660.33      672.08     57.79 o 
  11   1   6      540.68      612.56     54.81 o 
 -18   2   6      367.97      445.87     48.72 o 
 -16   2   6      583.86      687.92     67.76 o 
 -14   2   6      481.73      423.26     52.50 o 
 -12   2   6      226.35      215.67     32.38 o 
 -10   2   6      433.54      494.18     49.80 o 
  -8   2   6      355.37      383.52     43.54 o 
  -6   2   6      271.49      284.34     68.41 o 
  -4   2   6      225.24      206.88     35.06 o 
  -2   2   6      273.50      351.80     63.88 o 
   0   2   6     1380.13     1326.04    115.94 o 
   2   2   6     1741.97     1610.54    129.26 o 
   4   2   6     1152.95     1227.55     78.48 o 
   6   2   6      607.21      579.56     55.13 o 
   8   2   6      208.30      200.04     33.02 o 
  10   2   6      146.83      156.26     28.49 o 
  12   2   6      224.08      258.45     56.00 o 
 -19   3   6      334.10      386.24     50.61 o 
 -17   3   6      169.43      147.13     28.14 o 
 -15   3   6      140.43      200.85     67.92 o 
 -13   3   6      203.65      227.98     34.57 o 
 -11   3   6      436.14      407.86    102.19 o 
  -9   3   6      869.04     1032.25     72.10 o 
  -7   3   6      463.28      454.11     52.93 o 
  -5   3   6      590.04      651.34     58.70 o 
  -3   3   6      850.87      910.35     69.30 o 
  -1   3   6      164.75      149.82     42.75 o 
   1   3   6      409.94      475.94     75.26 o 
   3   3   6      779.20      785.74     94.18 o 
   5   3   6      530.22      519.44     78.26 o 
   7   3   6      435.00      422.60     47.85 o 
   9   3   6       29.47      -17.96     17.96 o 
  11   3   6      111.27      138.14     43.59 o 
  13   3   6      526.42      718.09    115.76 o 
 -20   4   6      425.88      423.30     77.05 o 
 -18   4   6      251.56      249.07     32.79 o 
 -16   4   6       21.50        7.79     12.67 o 
 -14   4   6       82.80       55.68     52.98 o 
 -12   4   6      615.97      747.14    112.29 o 
 -10   4   6     1251.09     1148.72    100.24 o 
  -8   4   6     1012.64     1085.17     77.02 o 
  -6   4   6      880.92     1070.31     76.39 o 
  -4   4   6     1350.56     1487.80     91.05 o 
  -2   4   6      794.96      772.90     66.43 o 
   0   4   6      255.07      358.13     45.84 o 
   2   4   6      331.86      256.65     56.31 o 
   4   4   6      641.97      578.28     87.05 o 
   6   4   6      767.18      823.19    103.80 o 
   8   4   6      207.79      294.90     63.47 o 
  10   4   6      178.34      162.64     54.37 o 
  12   4   6      652.45      805.59    119.62 o 
 -17   5   6      423.84      472.07     46.44 o 
 -15   5   6      133.24      130.07     52.52 o 
 -13   5   6      205.64      206.96     46.92 o 
 -11   5   6      806.36      880.37     71.90 o 
  -9   5   6      783.06      815.10     68.91 o 
  -7   5   6      647.50      616.67     60.54 o 
  -5   5   6     1208.95     1126.78     82.30 o 
  -3   5   6      928.87      936.36     93.30 o 
  -1   5   6      438.53      377.43     49.71 o 
   1   5   6      448.50      463.06     54.23 o 
   3   5   6     1288.82     1270.98    130.07 o 
   5   5   6     1647.21     1679.54    149.55 o 
   7   5   6      510.09      384.17     77.49 o 
   9   5   6      277.78      414.73     82.53 o 
  11   5   6      320.55      329.66     78.43 o 
 -16   6   6      339.84      408.99     52.52 o 
 -14   6   6      288.47      341.36     47.71 o 
 -12   6   6      487.81      493.60     55.92 o 
 -10   6   6      383.44      318.21     45.75 o 
  -8   6   6      423.84      345.01     47.30 o 
  -6   6   6      456.10      414.47    141.37 o 
  -4   6   6      359.95      347.86     48.11 o 
  -2   6   6      603.52      496.48     76.60 o 
   0   6   6      607.41      690.94     68.25 o 
   2   6   6      943.60      984.72     80.61 o 
   4   6   6     1280.72     1229.83    129.06 o 
   6   6   6      364.68      386.48     77.66 o 
   8   6   6       82.11       73.45     42.66 o 
  10   6   6      174.36      187.50     64.37 o 
 -15   7   6      109.31       67.20     41.92 o 
 -13   7   6      162.23      122.97     46.44 o 
 -11   7   6      248.16      291.48     46.29 o 
  -9   7   6      290.35      330.62     48.89 o 
  -7   7   6      480.23      513.49     61.21 o 
  -5   7   6      238.36      201.18     55.83 o 
  -3   7   6      140.83      110.93     41.22 o 
  -1   7   6      248.29      265.36     61.96 o 
   1   7   6      403.35      356.91     48.09 o 
   3   7   6      467.07      584.84     88.16 o 
   5   7   6      108.74      164.96     53.02 o 
   7   7   6       11.06       92.65     41.55 o 
 -10   8   6      113.23      121.70     47.88 o 
  -8   8   6      414.99      573.75     93.05 o 
  -6   8   6      420.66      553.15     93.45 o 
  -4   8   6      113.04      142.69     47.78 o 
  -2   8   6        9.38       55.44     32.99 o 
   0   8   6       68.77      173.90     57.48 o 
   2   8   6      200.00      248.19     63.61 o 
 -17   1   7       28.66        5.97     26.93 o 
 -15   1   7        2.88       -3.34     26.13 o 
 -13   1   7        2.96      -20.21     20.21 o 
 -11   1   7       41.66       24.45     35.36 o 
  -9   1   7       58.08        4.93     18.04 o 
  -7   1   7       13.18       23.56     28.91 o 
  -5   1   7       27.38       37.08     15.20 o 
  -3   1   7       10.56       17.96     20.16 o 
  -1   1   7       10.02       20.74     17.48 o 
   1   1   7       60.67       18.99     14.96 o 
   3   1   7        2.35       16.92     16.58 o 
   5   1   7        7.20        5.52     13.27 o 
   7   1   7        0.09        5.23     15.93 o 
   9   1   7       41.30       39.88     24.67 o 
 -18   2   7        3.72      -12.10     19.51 o 
 -16   2   7        0.04      -27.77     27.77 o 
 -14   2   7       11.43       73.55     27.82 o 
 -12   2   7        0.66       -5.66     22.72 o 
 -10   2   7       10.35       -8.59     14.67 o 
  -8   2   7        4.54       36.24     22.79 o 
  -6   2   7       51.83      109.33     29.08 o 
  -4   2   7        0.22       13.30     32.62 o 
  -2   2   7        4.17       12.52     30.23 o 
   0   2   7        2.82       17.69     21.03 o 
   2   2   7        4.23       -0.03     17.38 o 
   4   2   7       72.13       80.05     26.36 o 
   6   2   7        1.70      -20.80     20.80 o 
   8   2   7       55.11       54.34     23.28 o 
 -17   3   7        1.04        1.59     22.02 o 
 -15   3   7        1.46       13.24     14.70 o 
 -13   3   7        0.04       12.11     28.54 o 
 -11   3   7        1.16       -1.78     24.26 o 
  -9   3   7        0.07       -0.65     31.71 o 
  -7   3   7        0.83       11.45     15.18 o 
  -5   3   7        3.89       16.13     13.08 o 
  -3   3   7        0.04      -18.52     27.12 o 
  -1   3   7       10.13       -9.26     24.51 o 
   1   3   7        2.97       -3.09     20.79 o 
   3   3   7       41.53       36.75     27.54 o 
   5   3   7       21.76       30.22     42.13 o 
   7   3   7       46.77       39.57     30.12 o 
   9   3   7       37.28      -33.03     33.03 o 
 -16   4   7        0.72       -1.99     12.14 o 
 -14   4   7        6.53        7.20     11.56 o 
 -12   4   7        5.02        3.05     36.11 o 
 -10   4   7        8.88      -15.73     15.73 o 
  -8   4   7        0.64       22.45     19.86 o 
  -6   4   7       41.39       30.54     21.12 o 
  -4   4   7        9.59       -1.20     12.60 o 
  -2   4   7       13.68       44.44     32.05 o 
   0   4   7       46.48       34.12     21.99 o 
   2   4   7        0.02       16.79     28.14 o 
   4   4   7        0.37       92.75     46.89 o 
   6   4   7        0.02       -4.26     19.65 o 
   8   4   7        3.67       22.60     18.37 o 
 -13   5   7       16.38       15.44     19.03 o 
 -11   5   7        0.70       -2.51     16.66 o 
  -9   5   7        5.21      -16.22     17.32 o 
  -7   5   7       12.10       16.04     18.02 o 
  -5   5   7        3.35       14.68     24.89 o 
  -3   5   7        3.38        1.44     17.37 o 
  -1   5   7        3.99        0.11     22.25 o 
   1   5   7        6.97       -2.95     18.36 o 
   3   5   7       29.90       -7.14     21.41 o 
   5   5   7        9.62       60.29     37.07 o 
 -12   6   7       46.94       33.58     27.18 o 
 -10   6   7        6.10       -7.50     15.96 o 
  -8   6   7        0.61      -20.83     56.92 o 
  -6   6   7        0.50      -10.12     81.15 o 
  -4   6   7       27.71       32.50     20.56 o 
  -2   6   7       29.72      -16.63     22.53 o 
   0   6   7        2.70       24.35     23.89 o 
   2   6   7       16.68       41.22     23.00 o 
   4   6   7        8.26       28.95     33.68 o 
 -12   0   8      322.24      271.66     62.08 o 
 -10   0   8     1201.88     1043.65    120.62 o 
  -8   0   8      911.71      851.30    108.99 o 
  -6   0   8      172.22      219.00     57.21 o 
  -4   0   8      153.50      248.30     63.20 o 
  -2   0   8      319.84      351.94     71.52 o 
   0   0   8      412.47      437.31     80.33 o 
   2   0   8      270.79      166.80     50.64 o 
 -11   1   8      357.47      345.83     68.14 o 
  -9   1   8      546.70      548.55     64.50 o 
  -7   1   8      170.93      223.88     42.00 o 
  -5   1   8       67.88       87.44     28.54 o 
  -3   1   8      365.24      467.61     58.76 o 
  -1   1   8      550.60      524.84     62.00 o 
   1   1   8      374.45      361.98     51.92 o 
   3   1   8      178.29      147.64     42.83 o 
 -10   2   8       88.38       43.48     20.83 o 
  -8   2   8       52.89       25.94     23.77 o 
  -6   2   8       47.90       20.37     21.50 o 
  -4   2   8      120.51       81.31     41.24 o 
  -2   2   8      363.27      283.63     61.38 o 
   0   2   8      430.48      422.09     54.54 o 
   2   2   8      269.72      276.70     45.72 o 
  -9   3   8       75.59       94.39     44.49 o 
  -5   3   8      169.06      177.61     56.45 o 
  -3   3   8       63.54       98.05     39.56 o 
  -1   3   8      139.69      110.56     45.53 o 
   1   3   8      183.83      108.41     40.04 o 
  -6   4   8      320.87      393.96     78.68 o 
                                                 
